# Supplementary material for: Bis[4-(2-isopropyl-2H-tetra­zol-5-yl)phen­yl]dimethyl­silane
Source: Acta Crystallogr Sect E Struct Rep Online. 2011 Jan 12;67(Pt 2):o368. doi: 10.1107/S160053681100033X (PMC3051474; doi:10.1107/S160053681100033X)
Supplement: Supplementary file 1 [file e-67-0o368-sup1.cif]

##############################################################################
###                                                                        ###
###        Electronic paper (Acta Crystallographica Section E)             ###
###                                                                        ###
##############################################################################
#                                                                            #
# This CIF contains the data in a paper accepted for publication in Acta     #
# Crystallographica Section E. It conforms to the requirements of Notes      #
# for Authors for Section E, and has been peer reviewed under the auspices   #
# of the IUCr Commission on Journals.                                        #
#                                                                            #
# Full details of the Crystallographic Information File format               #
# are given in the paper "The Crystallographic Information File (CIF):       #
# a New Standard Archive File for Crystallography" by S. R. Hall, F. H.      #
# Allen and I. D. Brown [Acta Cryst. (1991), A47, 655-685].                  #
#                                                                            #
# The current version of the core CIF dictionary is obtainable from          #
# ftp://ftp.iucr.org/pub/cif_core.dic. The current version number is 2.4.    #
#                                                                            #
# Software is freely available for graphical display of the structure(s) in  #
# this CIF.  For information consult the CIF home page http://www.iucr.org/  #
# cif/home.html                                                              #
#                                                                            #
# This file may be used for bona fide research purposes within the           #
# scientific community so long as proper attribution is given to the journal # 
# article from which it was obtained.                                        #
#                                                                            #
##############################################################################
                                             
data_I
_audit_creation_method     SHELXL97
_chemical_name_systematic
;
Bis[4-(2-isopropyl-2<i>H</i>-tetrazol-5-yl)phenyl]dimethylsilane
;
_chemical_name_common     ?
_chemical_formula_moiety     'C22 H28 N8 Si'
_chemical_formula_sum     'C22 H28 N8 Si'
_chemical_formula_iupac     'C22 H28 N8 Si'
_chemical_formula_weight     432.61
_chemical_melting_point     ?
_symmetry_cell_setting     orthorhombic
_symmetry_space_group_name_H-M     'P b c n'
_symmetry_space_group_name_Hall     '-P 2n 2ab'
loop_
    _symmetry_equiv_pos_as_xyz
    'x, y, z'
    '-x+1/2, -y+1/2, z+1/2'
    '-x, y, -z+1/2'
    'x+1/2, -y+1/2, -z'
    '-x, -y, -z'
    'x-1/2, y-1/2, -z-1/2'
    'x, -y, z-1/2'
    '-x-1/2, y-1/2, z'
_cell_length_a     7.2722(14)
_cell_length_b     11.536(2)
_cell_length_c     28.444(6)
_cell_angle_alpha     90.00
_cell_angle_beta     90.00
_cell_angle_gamma     90.00
_cell_volume     2386.2(8)
_cell_formula_units_Z     4
_cell_measurement_reflns_used     1662
_cell_measurement_theta_min     2.865
_cell_measurement_theta_max     20.545
_cell_measurement_temperature     298(2)
_exptl_crystal_description     plate
_exptl_crystal_colour     colourless
_exptl_crystal_size_max     0.46
_exptl_crystal_size_mid     0.37
_exptl_crystal_size_min     0.07
_exptl_crystal_density_diffrn     1.204
_exptl_crystal_density_meas     ?
_exptl_crystal_density_method     'not measured'
_exptl_crystal_F_000     920
_exptl_absorpt_coefficient_mu     0.124
_exptl_absorpt_correction_type     multi-scan
_exptl_absorpt_process_details     '(SADABS; Sheldrick, 2004)'
_exptl_absorpt_correction_T_min     0.9453
_exptl_absorpt_correction_T_max     0.9914
_exptl_special_details
;
;
_diffrn_ambient_temperature     298(2)
_diffrn_radiation_type     MoK\a
_diffrn_radiation_wavelength     0.71073
_diffrn_radiation_source     'fine-focus sealed tube'
_diffrn_radiation_monochromator     graphite
_diffrn_measurement_device_type     'Bruker SMART CCD area-detector'
_diffrn_measurement_method     '\f and \w'
_diffrn_detector_area_resol_mean     ?
_diffrn_reflns_number     12923
_diffrn_reflns_av_R_equivalents     0.0492
_diffrn_reflns_av_sigmaI/netI     0.0404
_diffrn_reflns_theta_min     1.43
_diffrn_reflns_theta_max     27.00
_diffrn_reflns_theta_full     27.00
_diffrn_measured_fraction_theta_max     1.000
_diffrn_measured_fraction_theta_full     1.000
_diffrn_reflns_limit_h_min     -9
_diffrn_reflns_limit_h_max     9
_diffrn_reflns_limit_k_min     -14
_diffrn_reflns_limit_k_max     10
_diffrn_reflns_limit_l_min     -36
_diffrn_reflns_limit_l_max     36
_diffrn_standards_number     0
_diffrn_standards_interval_count     ?
_diffrn_standards_interval_time     ?
_diffrn_standards_decay_%     ?
_reflns_number_total     2613
_reflns_number_gt     1827
_reflns_threshold_expression     I>2sigma(I)
_refine_ls_structure_factor_coef     Fsqd
_refine_ls_matrix_type     full
_refine_ls_R_factor_all     0.1230
_refine_ls_R_factor_gt     0.0875
_refine_ls_wR_factor_gt     0.1897
_refine_ls_wR_factor_ref     0.2071
_refine_ls_goodness_of_fit_ref     1.137
_refine_ls_restrained_S_all     1.137
_refine_ls_number_reflns     2613
_refine_ls_number_parameters     144
_refine_ls_number_restraints     0
_refine_ls_hydrogen_treatment     constr
_refine_ls_weighting_scheme     calc
_refine_ls_weighting_details
         'calc w=1/[\s^2^(Fo^2^)+(0.0693P)^2^+1.6746P] where P=(Fo^2^+2Fc^2^)/3'
_atom_sites_solution_hydrogens     geom
_atom_sites_solution_primary     direct
_atom_sites_solution_secondary     difmap
_refine_ls_shift/su_max     0.001
_refine_ls_shift/su_mean     0.000
_refine_diff_density_max     0.322
_refine_diff_density_min     -0.188
_refine_ls_extinction_method     none
_refine_ls_extinction_coef     ?
loop_
    _atom_type_symbol
    _atom_type_description
    _atom_type_scat_dispersion_real
    _atom_type_scat_dispersion_imag
    _atom_type_scat_source
    'C' 'C' 0.0033 0.0016
                         'International Tables Vol C Tables 4.2.6.8 and 6.1.1.4'
    'H' 'H' 0.0000 0.0000
                         'International Tables Vol C Tables 4.2.6.8 and 6.1.1.4'
    'N' 'N' 0.0061 0.0033
                         'International Tables Vol C Tables 4.2.6.8 and 6.1.1.4'
    'Si' 'Si' 0.0817 0.0704
                         'International Tables Vol C Tables 4.2.6.8 and 6.1.1.4'
_computing_data_collection     'SMART (Bruker, 2007)'
_computing_cell_refinement     'SAINT (Bruker, 2007)'
_computing_data_reduction     'SAINT (Bruker, 2007)'
_computing_structure_solution     'SHELXTL (Sheldrick, 2008)'
_computing_structure_refinement     'SHELXTL (Sheldrick, 2008)'
_computing_molecular_graphics     'SHELXTL (Sheldrick, 2008)'
_computing_publication_material     'SHELXTL (Sheldrick, 2008)'
loop_
    _atom_site_type_symbol
    _atom_site_label
    _atom_site_fract_x
    _atom_site_fract_y
    _atom_site_fract_z
    _atom_site_U_iso_or_equiv
    _atom_site_adp_type
    _atom_site_calc_flag
    _atom_site_refinement_flags
    _atom_site_occupancy
    _atom_site_disorder_assembly
    _atom_site_disorder_group
    Si Si1 0.0000 0.80602(11) 0.2500 0.0536(4) Uani d S 1 . .
    N N1 0.5087(4) 0.4553(2) 0.40351(9) 0.0610(8) Uani d . 1 . .
    N N2 0.5050(4) 0.3688(2) 0.43454(10) 0.0634(8) Uani d . 1 . .
    N N3 0.3420(5) 0.3270(3) 0.44279(12) 0.0804(10) Uani d . 1 . .
    N N4 0.2291(4) 0.3870(3) 0.41648(11) 0.0748(9) Uani d . 1 . .
    C C1 0.1069(4) 0.7079(3) 0.29478(10) 0.0473(7) Uani d . 1 . .
    C C2 0.2904(5) 0.7098(3) 0.30746(12) 0.0600(9) Uani d . 1 . .
    H H2 0.3668 0.7655 0.2942 0.072 Uiso calc R 1 . .
    C C3 0.3639(5) 0.6321(3) 0.33902(12) 0.0604(9) Uani d . 1 . .
    H H3 0.4883 0.6361 0.3465 0.072 Uiso calc R 1 . .
    C C4 0.2560(4) 0.5490(3) 0.35956(10) 0.0489(8) Uani d . 1 . .
    C C5 0.0720(5) 0.5455(3) 0.34793(12) 0.0679(10) Uani d . 1 . .
    H H5 -0.0042 0.4903 0.3617 0.082 Uiso calc R 1 . .
    C C6 0.0004(5) 0.6231(3) 0.31617(12) 0.0663(10) Uani d . 1 . .
    H H6 -0.1239 0.6186 0.3087 0.080 Uiso calc R 1 . .
    C C7 0.3320(5) 0.4640(3) 0.39285(10) 0.0512(8) Uani d . 1 . .
    C C8 0.6736(6) 0.3243(3) 0.45759(14) 0.0759(11) Uani d . 1 . .
    H H8 0.6317 0.2726 0.4828 0.091 Uiso calc R 1 . .
    C C9 0.7768(6) 0.4185(4) 0.48099(16) 0.0952(15) Uani d . 1 . .
    H H9A 0.8732 0.3859 0.4999 0.143 Uiso calc R 1 . .
    H H9B 0.6949 0.4622 0.5007 0.143 Uiso calc R 1 . .
    H H9C 0.8292 0.4687 0.4576 0.143 Uiso calc R 1 . .
    C C10 0.7788(6) 0.2512(4) 0.42484(17) 0.1005(15) Uani d . 1 . .
    H H10A 0.6997 0.1925 0.4120 0.151 Uiso calc R 1 . .
    H H10B 0.8788 0.2151 0.4413 0.151 Uiso calc R 1 . .
    H H10C 0.8264 0.2982 0.3998 0.151 Uiso calc R 1 . .
    C C11 0.1814(6) 0.8966(3) 0.22270(15) 0.0823(13) Uani d . 1 . .
    H H11A 0.2715 0.8474 0.2082 0.123 Uiso calc R 1 . .
    H H11B 0.2394 0.9431 0.2464 0.123 Uiso calc R 1 . .
    H H11C 0.1273 0.9461 0.1994 0.123 Uiso calc R 1 . .
loop_
    _atom_site_aniso_label
    _atom_site_aniso_U_11
    _atom_site_aniso_U_22
    _atom_site_aniso_U_33
    _atom_site_aniso_U_12
    _atom_site_aniso_U_13
    _atom_site_aniso_U_23
    Si1 0.0603(8) 0.0454(7) 0.0552(7) 0.000 -0.0171(6) 0.000
    N1 0.0659(18) 0.0600(18) 0.0569(16) 0.0010(15) -0.0129(14) 0.0044(14)
    N2 0.081(2) 0.0553(17) 0.0538(16) 0.0102(16) -0.0108(16) 0.0096(13)
    N3 0.084(2) 0.080(2) 0.078(2) -0.009(2) -0.0036(19) 0.0279(18)
    N4 0.073(2) 0.080(2) 0.071(2) -0.0060(17) -0.0105(17) 0.0253(18)
    C1 0.0533(18) 0.0454(17) 0.0431(15) -0.0011(14) -0.0056(14) -0.0048(14)
    C2 0.055(2) 0.054(2) 0.071(2) -0.0136(16) -0.0133(17) 0.0106(17)
    C3 0.0481(19) 0.063(2) 0.070(2) -0.0021(17) -0.0174(16) 0.0072(18)
    C4 0.0549(18) 0.0506(18) 0.0413(15) -0.0002(14) -0.0045(14) -0.0031(14)
    C5 0.058(2) 0.079(3) 0.066(2) -0.0155(18) -0.0068(18) 0.021(2)
    C6 0.0496(19) 0.084(3) 0.065(2) -0.0095(19) -0.0155(17) 0.0157(19)
    C7 0.061(2) 0.0526(19) 0.0403(15) 0.0018(15) -0.0083(15) -0.0028(15)
    C8 0.090(3) 0.071(3) 0.067(2) 0.014(2) -0.018(2) 0.012(2)
    C9 0.105(3) 0.078(3) 0.103(3) 0.013(3) -0.047(3) -0.014(3)
    C10 0.089(3) 0.094(3) 0.119(4) 0.026(3) -0.008(3) -0.022(3)
    C11 0.088(3) 0.073(3) 0.085(3) -0.024(2) -0.025(2) 0.028(2)
_geom_special_details
;
All e.s.d.'s (except the e.s.d. in the dihedral angle between two l.s. planes)
are estimated using the full covariance matrix. The cell e.s.d.'s are taken
into account individually in the estimation of e.s.d.'s in distances, angles
and torsion angles; correlations between e.s.d.'s in cell parameters are only
used when they are defined by crystal symmetry. An approximate (isotropic)
treatment of cell e.s.d.'s is used for estimating e.s.d.'s involving l.s.
planes.
;
loop_
    _geom_bond_atom_site_label_1
    _geom_bond_atom_site_label_2
    _geom_bond_site_symmetry_2
    _geom_bond_distance
    _geom_bond_publ_flag
    Si1 C11 . 1.853(4) ?
    Si1 C11 3 1.853(4) ?
    Si1 C1 3 1.873(3) ?
    Si1 C1 . 1.873(3) ?
    N1 C7 . 1.324(4) ?
    N1 N2 . 1.332(4) ?
    N2 N3 . 1.301(4) ?
    N2 C8 . 1.483(4) ?
    N3 N4 . 1.309(4) ?
    N4 C7 . 1.342(4) ?
    C1 C2 . 1.382(4) ?
    C1 C6 . 1.388(4) ?
    C2 C3 . 1.377(4) ?
    C2 H2 . 0.9300 ?
    C3 C4 . 1.370(4) ?
    C3 H3 . 0.9300 ?
    C4 C5 . 1.379(4) ?
    C4 C7 . 1.471(4) ?
    C5 C6 . 1.374(5) ?
    C5 H5 . 0.9300 ?
    C6 H6 . 0.9300 ?
    C8 C10 . 1.471(6) ?
    C8 C9 . 1.479(5) ?
    C8 H8 . 0.9800 ?
    C9 H9A . 0.9600 ?
    C9 H9B . 0.9600 ?
    C9 H9C . 0.9600 ?
    C10 H10A . 0.9600 ?
    C10 H10B . 0.9600 ?
    C10 H10C . 0.9600 ?
    C11 H11A . 0.9600 ?
    C11 H11B . 0.9600 ?
    C11 H11C . 0.9600 ?
loop_
    _geom_angle_atom_site_label_1
    _geom_angle_atom_site_label_2
    _geom_angle_atom_site_label_3
    _geom_angle_site_symmetry_1
    _geom_angle_site_symmetry_3
    _geom_angle
    _geom_angle_publ_flag
    C11 Si1 C11 . 3 111.4(3) ?
    C11 Si1 C1 . 3 110.56(16) ?
    C11 Si1 C1 3 3 109.28(16) ?
    C11 Si1 C1 . . 109.28(16) ?
    C11 Si1 C1 3 . 110.56(16) ?
    C1 Si1 C1 3 . 105.63(19) ?
    C7 N1 N2 . . 100.9(3) ?
    N3 N2 N1 . . 114.6(3) ?
    N3 N2 C8 . . 123.1(3) ?
    N1 N2 C8 . . 122.4(3) ?
    N2 N3 N4 . . 105.8(3) ?
    N3 N4 C7 . . 106.6(3) ?
    C2 C1 C6 . . 115.8(3) ?
    C2 C1 Si1 . . 124.7(2) ?
    C6 C1 Si1 . . 119.5(2) ?
    C3 C2 C1 . . 122.4(3) ?
    C3 C2 H2 . . 118.8 ?
    C1 C2 H2 . . 118.8 ?
    C4 C3 C2 . . 120.7(3) ?
    C4 C3 H3 . . 119.6 ?
    C2 C3 H3 . . 119.6 ?
    C3 C4 C5 . . 118.3(3) ?
    C3 C4 C7 . . 121.7(3) ?
    C5 C4 C7 . . 120.0(3) ?
    C6 C5 C4 . . 120.4(3) ?
    C6 C5 H5 . . 119.8 ?
    C4 C5 H5 . . 119.8 ?
    C5 C6 C1 . . 122.4(3) ?
    C5 C6 H6 . . 118.8 ?
    C1 C6 H6 . . 118.8 ?
    N1 C7 N4 . . 112.1(3) ?
    N1 C7 C4 . . 124.2(3) ?
    N4 C7 C4 . . 123.6(3) ?
    C10 C8 C9 . . 116.3(4) ?
    C10 C8 N2 . . 110.4(3) ?
    C9 C8 N2 . . 111.3(3) ?
    C10 C8 H8 . . 106.0 ?
    C9 C8 H8 . . 106.0 ?
    N2 C8 H8 . . 106.0 ?
    C8 C9 H9A . . 109.5 ?
    C8 C9 H9B . . 109.5 ?
    H9A C9 H9B . . 109.5 ?
    C8 C9 H9C . . 109.5 ?
    H9A C9 H9C . . 109.5 ?
    H9B C9 H9C . . 109.5 ?
    C8 C10 H10A . . 109.5 ?
    C8 C10 H10B . . 109.5 ?
    H10A C10 H10B . . 109.5 ?
    C8 C10 H10C . . 109.5 ?
    H10A C10 H10C . . 109.5 ?
    H10B C10 H10C . . 109.5 ?
    Si1 C11 H11A . . 109.5 ?
    Si1 C11 H11B . . 109.5 ?
    H11A C11 H11B . . 109.5 ?
    Si1 C11 H11C . . 109.5 ?
    H11A C11 H11C . . 109.5 ?
    H11B C11 H11C . . 109.5 ?
loop_
    _geom_torsion_atom_site_label_1
    _geom_torsion_atom_site_label_2
    _geom_torsion_atom_site_label_3
    _geom_torsion_atom_site_label_4
    _geom_torsion_site_symmetry_1
    _geom_torsion_site_symmetry_2
    _geom_torsion_site_symmetry_3
    _geom_torsion_site_symmetry_4
    _geom_torsion
    _geom_torsion_publ_flag
    C7 N1 N2 N3 . . . . -0.1(4) ?
    C7 N1 N2 C8 . . . . 179.8(3) ?
    N1 N2 N3 N4 . . . . 0.0(4) ?
    C8 N2 N3 N4 . . . . -180.0(3) ?
    N2 N3 N4 C7 . . . . 0.2(4) ?
    C11 Si1 C1 C2 . . . . 4.3(3) ?
    C11 Si1 C1 C2 3 . . . -118.6(3) ?
    C1 Si1 C1 C2 3 . . . 123.2(3) ?
    C11 Si1 C1 C6 . . . . -173.0(3) ?
    C11 Si1 C1 C6 3 . . . 64.1(3) ?
    C1 Si1 C1 C6 3 . . . -54.0(2) ?
    C6 C1 C2 C3 . . . . 0.5(5) ?
    Si1 C1 C2 C3 . . . . -176.9(3) ?
    C1 C2 C3 C4 . . . . -0.3(5) ?
    C2 C3 C4 C5 . . . . -0.2(5) ?
    C2 C3 C4 C7 . . . . 179.1(3) ?
    C3 C4 C5 C6 . . . . 0.6(5) ?
    C7 C4 C5 C6 . . . . -178.7(3) ?
    C4 C5 C6 C1 . . . . -0.5(6) ?
    C2 C1 C6 C5 . . . . -0.1(5) ?
    Si1 C1 C6 C5 . . . . 177.4(3) ?
    N2 N1 C7 N4 . . . . 0.2(4) ?
    N2 N1 C7 C4 . . . . 179.4(3) ?
    N3 N4 C7 N1 . . . . -0.3(4) ?
    N3 N4 C7 C4 . . . . -179.4(3) ?
    C3 C4 C7 N1 . . . . -4.4(5) ?
    C5 C4 C7 N1 . . . . 174.9(3) ?
    C3 C4 C7 N4 . . . . 174.7(3) ?
    C5 C4 C7 N4 . . . . -6.0(5) ?
    N3 N2 C8 C10 . . . . 103.6(4) ?
    N1 N2 C8 C10 . . . . -76.3(5) ?
    N3 N2 C8 C9 . . . . -125.6(4) ?
    N1 N2 C8 C9 . . . . 54.4(5) ?
loop_
    _geom_hbond_atom_site_label_D
    _geom_hbond_atom_site_label_H
    _geom_hbond_atom_site_label_A
    _geom_hbond_site_symmetry_A
    _geom_hbond_distance_DH
    _geom_hbond_distance_HA
    _geom_hbond_distance_DA
    _geom_hbond_angle_DHA
    C9 H9B Cg 5_666 0.96 2.86 3.738(5) 152
data_global
_journal_date_recd_electronic     2010-12-08
_journal_date_accepted     2011-01-05
_journal_name_full     'Acta Crystallographica, Section E'
_journal_year     2011
_journal_volume     67
_journal_issue      2
_journal_page_first     o368
_journal_page_last     o368
_journal_paper_category     QO
_journal_coeditor_code     XU5118
_publ_contact_author_name     'Professor S. Y. Feng'
_publ_contact_author_address
;
School of Chemistry and Chemical Engineering
Shandong University
27 Shanda Nanlu Road, Jinan
People's Republic of China
;
_publ_contact_author_email     fsy@sdu.edu.cn
_publ_contact_author_fax     '86 531 88564464'
_publ_contact_author_phone     '86 531 88364866'
_publ_section_title
;
Bis[4-(2-isopropyl-2<i>H</i>-tetrazol-5-yl)phenyl]dimethylsilane
;
loop_
    _publ_author_name
    _publ_author_address
    'Wang, Peng'
;
School of Chemistry and Chemical Engineering
Shandong University
27 Shanda Nanlu Road, Jinan
People's Republic of China
;
    'Yue, Zheng'
;
School of Chemistry and Chemical Engineering
Shandong University
27 Shanda Nanlu Road, Jinan
People's Republic of China
;
    'Zhang, Jie'
;
School of Chemistry and Chemical Engineering
Shandong University
27 Shanda Nanlu Road, Jinan
People's Republic of China
;
    'Feng, Sheng-Yu'
;
School of Chemistry and Chemical Engineering
Shandong University
27 Shanda Nanlu Road, Jinan
People's Republic of China
;
