# Supplementary material for: Bis[4-(2-isopropyl-2H-tetra­zol-5-yl)phen­yl]dimethyl­silane
Source: Acta Crystallogr Sect E Struct Rep Online. 2011 Jan 12;67(Pt 2):o368. doi: 10.1107/S160053681100033X (PMC3051474; doi:10.1107/S160053681100033X)
Supplement: Supplementary file 2 [file e-67-0o368-Isup2.hkl]

#
# h,k,l, Fc-squared, Fo-squared, sigma(Fo-squared) and status flag
#
data_I
_shelx_title ' 101205am in Pbcn'
_shelx_refln_list_code          4
_shelx_F_calc_maximum      285.16
_exptl_crystal_F_000       920.00
_reflns_d_resolution_high  0.7828
 
loop_
 _symmetry_equiv_pos_as_xyz
 'x, y, z'
 '-x+1/2, -y+1/2, z+1/2'
 '-x, y, -z+1/2'
 'x+1/2, -y+1/2, -z'
 '-x, -y, -z'
 'x-1/2, y-1/2, -z-1/2'
 'x, -y, z-1/2'
 '-x-1/2, y-1/2, z'
 
_cell_length_a     7.2722
_cell_length_b    11.5361
_cell_length_c    28.4436
_cell_angle_alpha  90.000
_cell_angle_beta   90.000
_cell_angle_gamma  90.000
 
_shelx_F_squared_multiplier     1.000
 
loop_
 _refln_index_h
 _refln_index_k
 _refln_index_l
 _refln_F_squared_calc
 _refln_F_squared_meas
 _refln_F_squared_sigma
 _refln_observed_status
   2   0   0     4462.62     4538.34     92.14 o
   4   0   0     5176.63     5344.93     96.26 o
   6   0   0     1010.16      894.92     52.20 o
   8   0   0      271.37      202.95     31.24 o
   1   1   0     7036.32     7688.67    102.10 o
   3   1   0      495.67      528.52     12.08 o
   5   1   0      917.20      818.29     30.72 o
   7   1   0      346.97      323.25     23.08 o
   9   1   0        1.39       19.77     10.33 o
   0   2   0      586.10      450.46     11.86 o
   2   2   0      275.14      269.39      9.14 o
   4   2   0      185.69      206.08     10.90 o
   6   2   0       65.04       88.62     11.50 o
   8   2   0       14.68       15.21      8.72 o
   1   3   0     4426.85     4242.39     58.80 o
   3   3   0      168.18      169.78      6.23 o
   5   3   0      259.82      263.91     18.15 o
   7   3   0       23.96       45.37      9.85 o
   9   3   0        1.21       14.21     10.25 o
   0   4   0     2923.65     3261.78     66.90 o
   2   4   0      132.14      135.20      6.16 o
   4   4   0      151.02      147.99      9.33 o
   6   4   0      225.57      236.46     17.54 o
   8   4   0       26.41       55.83     17.41 o
   1   5   0      802.43      794.18     16.46 o
   3   5   0       50.80       59.03      5.12 o
   5   5   0     1467.68     1203.36     27.96 o
   7   5   0       10.40       29.11      8.48 o
   0   6   0        1.68        2.00      3.13 o
   2   6   0     1233.47     1062.76     21.93 o
   4   6   0      188.93      175.25     10.96 o
   6   6   0      263.85      234.32     17.91 o
   8   6   0        1.01       15.67     12.42 o
   1   7   0       38.77       66.88      6.16 o
   3   7   0      329.28      347.78     12.02 o
   5   7   0      287.45      295.49     19.09 o
   7   7   0        1.11       17.71     10.18 o
   0   8   0      518.20      441.88     26.27 o
   2   8   0       26.85       20.67      9.97 o
   4   8   0        1.71        9.21      5.99 o
   6   8   0        6.68       18.27      9.03 o
   1   9   0      183.07      176.26     23.34 o
   3   9   0        9.24       11.37      5.90 o
   5   9   0       18.95       35.02      9.07 o
   7   9   0       24.55       20.91     18.54 o
   0  10   0       12.66       28.73     16.62 o
   2  10   0       16.31       36.48     10.41 o
   4  10   0        1.85        7.92      6.68 o
   6  10   0       12.72       23.05     10.84 o
   1  11   0        2.80        7.59     10.98 o
   3  11   0        0.00        2.66     13.24 o
   5  11   0        5.68       20.18     10.22 o
   0  12   0      885.34      725.53     56.13 o
   2  12   0      104.70      152.66     24.60 o
   4  12   0       49.50       61.81     14.14 o
   1  13   0      114.39      130.32     21.57 o
   3  13   0        5.06       17.12     17.12 o
   0  14   0       25.61       61.14     24.05 o
   2  14   0        3.86       16.69     11.82 o
   1   1   1    14307.92    15557.31    143.78 o
   2   1   1       91.16       88.17      2.89 o
   3   1   1     3149.95     3298.47     34.05 o
   4   1   1        4.07       10.21      2.09 o
   5   1   1      137.24      124.79      7.48 o
   6   1   1        7.16        6.92      4.39 o
   7   1   1      271.26      262.89     14.05 o
   8   1   1        0.66        6.66      5.67 o
   9   1   1       11.01       13.17      7.07 o
   0   2   1      622.60      709.25     13.18 o
   1   2   1     1350.93     1612.33     19.48 o
   2   2   1      364.38      369.08      5.83 o
   3   2   1      112.17      121.70      4.47 o
   4   2   1      611.69      540.99     10.23 o
   5   2   1       24.51       32.98      5.66 o
   6   2   1      237.06      217.22     11.58 o
   7   2   1        0.01        7.70      5.16 o
   8   2   1       10.65       15.12      6.08 o
   9   2   1        0.76       -3.24      7.18 o
   1   3   1     1795.26     1901.60     23.25 o
   2   3   1        2.58        2.37      1.21 o
   3   3   1        3.25        5.24      2.19 o
   4   3   1        1.96       -1.36      1.89 o
   5   3   1      374.94      316.20      9.75 o
   6   3   1        0.19        5.64      4.23 o
   7   3   1       21.07       29.05      5.91 o
   8   3   1        1.34        9.06      5.87 o
   9   3   1        5.14        7.16      7.00 o
   0   4   1       97.49      155.19      6.20 o
   1   4   1      327.77      382.16      7.10 o
   2   4   1     1150.05     1112.72     15.35 o
   3   4   1        3.60        1.76      1.51 o
   4   4   1      670.93      603.24     16.25 o
   5   4   1      219.90      202.68      8.36 o
   6   4   1        1.73        4.22      4.18 o
   7   4   1       11.31       16.52      5.45 o
   8   4   1       16.72       28.33      6.77 o
   1   5   1      212.33      257.55      5.83 o
   2   5   1      715.21      829.40     12.44 o
   3   5   1       99.26      126.82      5.02 o
   4   5   1       96.78      100.32      7.01 o
   5   5   1      270.26      248.25      9.51 o
   6   5   1       12.83       20.21      4.99 o
   7   5   1        1.41        1.76      4.94 o
   8   5   1        0.46        8.83      7.97 o
   0   6   1        1.09        7.87      3.19 o
   1   6   1      471.24      395.47      9.12 o
   2   6   1     2959.09     3092.11     34.60 o
   3   6   1      137.59      163.88      6.47 o
   4   6   1       39.48       46.31      4.60 o
   5   6   1      277.98      261.42     10.05 o
   6   6   1      820.86      733.44     23.38 o
   7   6   1       18.50        9.11      8.20 o
   8   6   1       47.53       62.70     14.95 o
   1   7   1     1069.45     1039.41     15.48 o
   2   7   1      286.42      252.99      7.16 o
   3   7   1       18.51       16.70      2.97 o
   4   7   1        1.15        1.87      3.14 o
   5   7   1        3.72       15.22      4.75 o
   6   7   1       11.18        7.87      5.99 o
   7   7   1       13.84       18.98      7.38 o
   8   7   1        1.48        7.01      7.68 o
   0   8   1       30.59       35.72      4.94 o
   1   8   1       55.64       49.84      4.57 o
   2   8   1        0.00       10.31      3.40 o
   3   8   1        0.38        1.53      3.12 o
   4   8   1       13.09       17.23      4.31 o
   5   8   1       44.78       42.94      6.24 o
   6   8   1        1.39        5.91      6.11 o
   7   8   1        9.76       13.92      8.66 o
   1   9   1      173.98      177.63     11.23 o
   2   9   1        2.60        6.98      3.64 o
   3   9   1        7.10        8.83      4.10 o
   4   9   1       21.87       44.22      6.23 o
   5   9   1        3.28        4.63      4.61 o
   6   9   1        4.89        9.97      6.39 o
   7   9   1       31.60       31.22      8.43 o
   0  10   1      229.53      241.23     24.70 o
   1  10   1       23.68       24.16      6.62 o
   2  10   1       20.64       27.90      7.76 o
   3  10   1       63.44       61.27      8.76 o
   4  10   1        2.32       10.80      4.81 o
   5  10   1        1.43        2.55      4.46 o
   6  10   1        0.27        1.19      6.28 o
   1  11   1      234.22      278.73     24.73 o
   2  11   1        2.79        9.47      5.68 o
   3  11   1       48.86       40.75      8.51 o
   4  11   1        5.96       25.91      7.25 o
   5  11   1        2.67       13.61      6.61 o
   6  11   1       12.73       20.05     11.16 o
   0  12   1      256.01      252.88     27.80 o
   1  12   1       21.04       31.92      8.61 o
   2  12   1        0.78        7.05      6.74 o
   3  12   1        4.22       18.93     13.70 o
   4  12   1       27.80       35.02      8.58 o
   5  12   1        0.15        2.52      6.30 o
   1  13   1       14.84       29.28     12.75 o
   2  13   1        1.38        4.08      7.37 o
   3  13   1       61.51       50.98     22.63 o
   4  13   1        2.51        0.61      6.14 o
   0  14   1        0.67       20.40     13.02 o
   1  14   1        3.19       -2.98      7.50 o
   2  14   1       53.31       46.98     10.57 o
   0   0   2        5.64       -0.66      0.44 o
   1   0   2    17213.71    17768.64    191.79 o
   2   0   2     6890.75     7280.69     89.42 o
   3   0   2       20.86       25.38      3.52 o
   4   0   2        2.72       13.66      4.58 o
   5   0   2        4.05        5.89      4.92 o
   6   0   2       16.92       27.19      7.70 o
   7   0   2       95.48       72.27     10.67 o
   8   0   2       51.50       44.44     10.92 o
   9   0   2        3.23       19.09     11.17 o
   1   1   2     2053.32     2196.86     22.23 o
   2   1   2      289.98      250.00      4.68 o
   3   1   2     1318.24     1346.27     15.29 o
   4   1   2     1134.58     1328.97     17.72 o
   5   1   2       20.10       26.02      4.32 o
   6   1   2       96.73       82.83      8.09 o
   7   1   2       28.94       28.07      7.21 o
   8   1   2       15.35       13.87      6.20 o
   9   1   2        0.62       -2.70      6.34 o
   0   2   2     1672.40     2007.11     32.57 o
   1   2   2     3811.24     4020.23     44.46 o
   2   2   2     1274.50     1303.78     15.58 o
   3   2   2      510.69      594.24      9.49 o
   4   2   2      523.04      518.29     10.95 o
   5   2   2      114.81      125.51      8.27 o
   6   2   2       40.14       44.09      6.32 o
   7   2   2        0.36       -6.21      4.14 o
   8   2   2       35.52       42.05      7.39 o
   9   2   2        0.10       10.88      7.05 o
   1   3   2      104.33      118.03      3.77 o
   2   3   2      306.17      318.57      5.83 o
   3   3   2      648.33      647.32      9.61 o
   4   3   2       84.40       82.36      5.44 o
   5   3   2      212.33      206.57      8.72 o
   6   3   2        5.20        8.73      4.69 o
   7   3   2        0.65        9.95      4.98 o
   8   3   2        1.28       11.02      5.91 o
   9   3   2        3.38       14.67      6.98 o
   0   4   2      354.71      416.02     15.02 o
   1   4   2      188.84      135.23      4.39 o
   2   4   2        0.29        2.11      1.50 o
   3   4   2      133.34      131.64      4.68 o
   4   4   2       81.25       85.29      6.74 o
   5   4   2        0.30        0.18      2.63 o
   6   4   2       51.25       64.66      7.41 o
   7   4   2        5.05        8.79      5.13 o
   8   4   2        0.01        5.84      5.47 o
   1   5   2       46.38       51.99      4.23 o
   2   5   2       17.76       26.05      2.79 o
   3   5   2     4336.74     4331.02     43.97 o
   4   5   2      354.44      332.95      8.91 o
   5   5   2      492.64      451.76     11.20 o
   6   5   2      144.41      156.99     10.46 o
   7   5   2       39.35       45.87      6.72 o
   8   5   2        0.03        1.29      6.50 o
   0   6   2        0.38       -0.12      2.51 o
   1   6   2      141.47      142.23      5.71 o
   2   6   2       44.02       52.23      3.94 o
   3   6   2        9.51       12.27      2.25 o
   4   6   2      430.59      388.50     14.26 o
   5   6   2       75.63       77.95      6.15 o
   6   6   2       19.06       26.86      7.94 o
   7   6   2        1.40        5.10      5.90 o
   8   6   2       11.66        7.73      8.03 o
   1   7   2      382.67      363.24      8.31 o
   2   7   2      194.06      221.29      7.77 o
   3   7   2      153.58      171.44      7.18 o
   4   7   2      113.40      105.44      7.26 o
   5   7   2      647.80      565.04     15.02 o
   6   7   2       65.34       62.87      9.89 o
   7   7   2        2.74        4.94      6.13 o
   8   7   2       12.27       19.04      8.10 o
   0   8   2      206.03      211.62     12.68 o
   1   8   2       89.51      108.83      6.37 o
   2   8   2      371.06      302.12      9.22 o
   3   8   2        8.14        6.55      3.30 o
   4   8   2      297.10      285.57     13.01 o
   5   8   2       42.55       56.71      6.96 o
   6   8   2        0.24       10.77      6.13 o
   7   8   2        0.02       11.93      7.32 o
   1   9   2        3.97        9.91      4.51 o
   2   9   2        8.68        9.63      4.08 o
   3   9   2      228.44      216.83     10.99 o
   4   9   2       24.96       31.53      5.66 o
   5   9   2       57.62       69.57      7.89 o
   6   9   2        1.27        6.55      5.92 o
   7   9   2        7.07       11.22      7.41 o
   0  10   2      757.41      686.81     34.54 o
   1  10   2       19.27       23.96      6.44 o
   2  10   2      147.15      172.66     14.06 o
   3  10   2        0.64        0.24      4.37 o
   4  10   2       52.00       52.51      8.01 o
   5  10   2        0.14        6.24      5.16 o
   6  10   2       66.24       65.46     10.35 o
   1  11   2      196.44      202.35     16.63 o
   2  11   2       20.12       22.54      6.68 o
   3  11   2      164.26      159.28     14.01 o
   4  11   2       64.26       48.72      8.75 o
   5  11   2       36.74       36.86      8.34 o
   6  11   2        0.22        2.94      7.81 o
   0  12   2      291.94      317.74     30.92 o
   1  12   2      264.86      270.02     22.30 o
   2  12   2       19.02       29.17      8.90 o
   3  12   2       10.95       12.99      9.49 o
   4  12   2        0.27       10.55      6.55 o
   5  12   2        0.17        7.05      6.53 o
   1  13   2       10.15       13.10      7.94 o
   2  13   2        0.01        6.85      7.52 o
   3  13   2       14.39       28.02     19.00 o
   4  13   2        9.95       13.18      6.53 o
   0  14   2       16.68       24.12     14.00 o
   1  14   2        0.16       -0.40      8.17 o
   2  14   2        9.52       11.63      8.44 o
   1   1   3      116.95      127.25      2.66 o
   2   1   3      533.18      498.61      7.27 o
   3   1   3      232.50      227.08      5.05 o
   4   1   3      621.53      685.15     11.43 o
   5   1   3       39.00       35.88      4.95 o
   6   1   3       39.25       34.17      5.62 o
   7   1   3        0.28        2.56      5.01 o
   8   1   3        0.62       12.10      6.12 o
   9   1   3       40.81       50.31      9.41 o
   0   2   3    19031.83    20232.51    523.75 o
   1   2   3     2509.65     2843.23     32.42 o
   2   2   3       59.95       49.99      2.81 o
   3   2   3      453.38      450.07      7.10 o
   4   2   3      120.66      144.03      6.67 o
   5   2   3        3.78        7.23      3.95 o
   6   2   3       31.81       22.35      5.47 o
   7   2   3       11.12       21.13      5.95 o
   8   2   3        0.88        9.43      5.92 o
   9   2   3        4.66        6.53      7.19 o
   1   3   3     3722.93     4102.58     50.06 o
   2   3   3      550.98      574.12      9.79 o
   3   3   3     2783.08     2873.37     33.69 o
   4   3   3       74.92       91.20      4.78 o
   5   3   3       33.88       45.25      5.68 o
   6   3   3       94.74       82.02      8.02 o
   7   3   3       81.57       87.94     11.36 o
   8   3   3        0.29        8.41      5.84 o
   9   3   3        3.11        5.06      7.02 o
   0   4   3        4.21        2.60      1.61 o
   1   4   3      505.82      487.95      9.18 o
   2   4   3     3604.37     3743.06     41.83 o
   3   4   3       34.69       37.37      2.98 o
   4   4   3     1668.09     1524.94     22.90 o
   5   4   3      143.99      123.59      6.83 o
   6   4   3      234.93      257.27     12.53 o
   7   4   3        0.01        4.73      4.87 o
   8   4   3       35.97       44.62      7.50 o
   1   5   3       72.51       89.42      3.94 o
   2   5   3      832.98      857.87     13.77 o
   3   5   3      359.57      323.53      7.52 o
   4   5   3      100.22      117.52      6.85 o
   5   5   3       10.17       18.32      4.21 o
   6   5   3       56.69       54.51      8.85 o
   7   5   3       12.09        7.82      6.53 o
   8   5   3        9.77       17.96      6.63 o
   0   6   3       13.90       41.77      8.35 o
   1   6   3      308.13      396.75      9.45 o
   2   6   3      508.95      472.06      9.65 o
   3   6   3        2.67        7.33      2.09 o
   4   6   3     1293.15     1161.58     18.76 o
   5   6   3      457.30      367.20     11.36 o
   6   6   3       13.94       18.29      5.79 o
   7   6   3       35.26       25.69      6.98 o
   8   6   3       45.74       69.59     11.34 o
   1   7   3      200.89      225.56      7.80 o
   2   7   3      418.84      443.83     11.17 o
   3   7   3     1610.63     1407.63     22.18 o
   4   7   3        4.25        5.88      3.32 o
   5   7   3      101.32      100.93      8.35 o
   6   7   3        7.39        8.90      6.50 o
   7   7   3       11.91       27.24      7.67 o
   8   7   3        0.50       -3.25      6.64 o
   0   8   3      391.98      375.47     15.89 o
   1   8   3        3.65        6.40      2.78 o
   2   8   3      240.19      237.05      8.64 o
   3   8   3        0.02        5.94      2.81 o
   4   8   3       11.30       18.07      4.57 o
   5   8   3       24.72       22.14      6.19 o
   6   8   3      238.31      253.63     18.01 o
   7   8   3        6.80       10.40      7.19 o
   1   9   3     1052.48      944.70     23.01 o
   2   9   3        7.67        6.10      4.29 o
   3   9   3      371.56      355.86     12.58 o
   4   9   3       14.96       17.59      4.81 o
   5   9   3       91.10       66.27      7.72 o
   6   9   3       33.04       38.74      8.45 o
   7   9   3       56.99       65.52     11.39 o
   0  10   3      292.05      303.72     26.39 o
   1  10   3      153.68      171.29     14.42 o
   2  10   3      171.96      165.48     11.85 o
   3  10   3        2.01        8.89      4.82 o
   4  10   3       94.24      108.18     10.22 o
   5  10   3        0.52       10.18      5.72 o
   6  10   3       10.63        5.18     10.49 o
   1  11   3      100.88       99.85     11.91 o
   2  11   3        6.93        4.15      5.32 o
   3  11   3       25.46       50.03     10.27 o
   4  11   3       11.60        0.36      5.52 o
   5  11   3        2.73       22.70      6.76 o
   6  11   3       10.61       17.42      8.92 o
   0  12   3       28.12       31.42     12.47 o
   1  12   3       12.86       30.12      8.12 o
   2  12   3      139.26      153.72     14.99 o
   3  12   3        1.78        4.78      8.83 o
   4  12   3       44.01       48.80      9.29 o
   5  12   3        1.43       -3.66      6.22 o
   1  13   3        1.19       12.95      8.07 o
   2  13   3        0.78        7.39      7.61 o
   3  13   3       15.64       27.09     10.91 o
   4  13   3       14.41       17.68      7.96 o
   0  14   3        1.63       11.09     13.82 o
   1  14   3       34.33       36.20     10.66 o
   2  14   3        0.28        3.30      8.13 o
   0   0   4     1066.39     1461.40     25.03 o
   1   0   4     7360.36     8445.15     92.42 o
   2   0   4        1.93        5.14      1.67 o
   3   0   4      380.23      404.47      9.31 o
   4   0   4       49.93       75.74      6.57 o
   5   0   4      139.08      218.24     23.59 o
   6   0   4      188.34      188.54     14.11 o
   7   0   4       61.01       64.54     10.39 o
   8   0   4        0.12        3.25     12.31 o
   9   0   4        0.15        7.54     11.36 o
   1   1   4       42.06       66.54      2.22 o
   2   1   4      703.17      771.55      9.23 o
   3   1   4       77.15      103.47      3.86 o
   4   1   4        1.15        0.08      2.18 o
   5   1   4       19.20       31.06      4.70 o
   6   1   4        1.25        1.82      4.44 o
   7   1   4       34.83       24.50      6.00 o
   8   1   4        0.26        2.81      5.54 o
   9   1   4        0.29        5.65      6.97 o
   0   2   4    17973.45    20542.13    304.06 o
   1   2   4     6176.90     6899.46     74.49 o
   2   2   4     2720.06     2958.34     31.14 o
   3   2   4      353.99      350.35      7.15 o
   4   2   4      363.98      322.81      7.29 o
   5   2   4       51.93       58.43      6.27 o
   6   2   4       94.16      105.00      8.74 o
   7   2   4        5.40        1.55      4.78 o
   8   2   4       29.06       33.61      7.29 o
   9   2   4        6.34       10.07      7.17 o
   1   3   4     1652.70     1729.94     21.65 o
   2   3   4      236.24      213.53      5.10 o
   3   3   4       50.87       40.52      3.26 o
   4   3   4      114.58      125.60      5.52 o
   5   3   4     1298.10     1107.43     21.56 o
   6   3   4       38.41       33.27      7.93 o
   7   3   4       59.79       74.51      8.17 o
   8   3   4        0.74        5.02      5.76 o
   9   3   4        4.57       11.86     10.03 o
   0   4   4      936.44     1001.13     19.69 o
   1   4   4     4883.91     5225.76     58.64 o
   2   4   4      317.39      352.34      8.06 o
   3   4   4      713.72      672.21     11.34 o
   4   4   4       32.80       33.76      3.60 o
   5   4   4      192.75      199.84      9.16 o
   6   4   4        0.86       12.20      4.39 o
   7   4   4       17.40       14.63      5.36 o
   8   4   4       17.66       28.53      7.02 o
   1   5   4      681.16      625.02     10.65 o
   2   5   4      499.14      503.43     10.11 o
   3   5   4      581.11      545.72      9.71 o
   4   5   4      161.33      172.58      8.06 o
   5   5   4      139.02      150.80      8.46 o
   6   5   4      123.62      123.92      9.60 o
   7   5   4       41.24       48.16      8.09 o
   8   5   4        0.03        1.98      6.23 o
   0   6   4       21.94       15.12      4.31 o
   1   6   4      142.77      112.84      5.44 o
   2   6   4      213.44      198.77      6.71 o
   3   6   4       10.54        8.34      2.22 o
   4   6   4      132.50      142.06      8.79 o
   5   6   4       32.94       31.32      4.73 o
   6   6   4        4.90       19.31      5.82 o
   7   6   4        0.02        2.13      5.34 o
   8   6   4        3.32       -0.95      6.57 o
   1   7   4      181.65      188.22      7.80 o
   2   7   4      292.00      290.49     10.27 o
   3   7   4       63.75       65.19      5.43 o
   4   7   4       59.17       63.82      6.08 o
   5   7   4       12.37       15.01      4.30 o
   6   7   4       49.21       41.86      7.41 o
   7   7   4       24.64       24.23      7.71 o
   8   7   4        2.37       19.50      7.77 o
   0   8   4      438.81      388.24     25.38 o
   1   8   4       94.24      100.92      7.70 o
   2   8   4      100.05      105.69      7.13 o
   3   8   4       50.87       59.03      5.11 o
   4   8   4       17.10       15.88      4.28 o
   5   8   4       31.06       30.58      5.68 o
   6   8   4       69.66       77.20     10.93 o
   7   8   4        0.19        1.35      6.48 o
   1   9   4        2.13       -2.38      3.24 o
   2   9   4       13.90       18.72      4.97 o
   3   9   4        0.11        6.30      4.23 o
   4   9   4        5.70        8.59      4.18 o
   5   9   4       88.47      111.68      9.60 o
   6   9   4        7.60       14.04      6.88 o
   7   9   4        0.01        8.85      7.26 o
   0  10   4     1656.90     1658.09     57.67 o
   1  10   4        4.82       11.14      5.93 o
   2  10   4       69.02       68.72     10.30 o
   3  10   4       26.49       25.30      5.81 o
   4  10   4      133.14      143.52     11.74 o
   5  10   4       15.48       18.91      5.88 o
   6  10   4       18.65       26.49     10.22 o
   1  11   4      228.74      216.90     17.32 o
   2  11   4        1.13       12.72      6.11 o
   3  11   4        1.17        5.54      6.27 o
   4  11   4        0.61       15.66      6.50 o
   5  11   4       50.07       50.57      8.79 o
   6  11   4        0.23        5.38      6.74 o
   0  12   4      133.05      152.06     39.59 o
   1  12   4       26.02       30.08      8.95 o
   2  12   4       60.42       73.48     12.20 o
   3  12   4       43.46       40.52     12.61 o
   4  12   4        0.22       10.57      6.74 o
   5  12   4        0.27       10.49      6.82 o
   1  13   4       19.53       40.44      9.41 o
   2  13   4        0.21        4.35      7.54 o
   3  13   4       34.16       40.84     30.32 o
   4  13   4        1.68       14.89      7.25 o
   0  14   4       14.63       34.02     23.09 o
   1  14   4       32.29       34.72     12.48 o
   2  14   4        4.58       20.91      9.27 o
   1   1   5    10935.38    11269.47     94.25 o
   2   1   5      784.03      728.25      9.02 o
   3   1   5       65.65       82.28      3.17 o
   4   1   5      889.73      982.04     13.84 o
   5   1   5      413.49      388.62     11.13 o
   6   1   5       68.40       67.34      7.13 o
   7   1   5      314.04      338.89     14.73 o
   8   1   5        3.93       10.86      5.90 o
   9   1   5        4.25        9.18      7.00 o
   0   2   5    81314.20    82981.32   1223.99 o
   1   2   5    18290.61    19024.48    199.00 o
   2   2   5        0.68        0.23      1.29 o
   3   2   5      682.58      622.14     12.60 o
   4   2   5      907.81      923.08     14.09 o
   5   2   5        9.31       16.41      4.41 o
   6   2   5      406.40      378.36     13.48 o
   7   2   5        2.02        0.75      4.55 o
   8   2   5       65.87       77.11      9.23 o
   9   2   5        0.38        5.62      6.88 o
   1   3   5      234.78      250.37      6.19 o
   2   3   5      100.85      156.24      4.60 o
   3   3   5      140.66      135.29      6.17 o
   4   3   5       45.05       45.18      3.75 o
   5   3   5        5.99       15.36      4.84 o
   6   3   5      302.89      278.19     12.85 o
   7   3   5        5.66        9.10      5.31 o
   8   3   5       10.00       20.11      6.28 o
   9   3   5        0.65       11.31     10.52 o
   0   4   5      313.36      228.40      6.88 o
   1   4   5        3.12        1.89      1.85 o
   2   4   5     1134.42     1255.47     19.57 o
   3   4   5      212.33      212.85      6.12 o
   4   4   5        3.69        8.26      2.51 o
   5   4   5       30.44       45.72      5.26 o
   6   4   5      802.78      691.85     17.80 o
   7   4   5       19.68       32.03      6.44 o
   8   4   5       10.10       19.78      7.32 o
   1   5   5     3277.60     3471.05     46.61 o
   2   5   5       30.37       32.75      3.14 o
   3   5   5      328.43      356.68      9.30 o
   4   5   5      170.81      185.44      8.35 o
   5   5   5       32.10       19.55      4.41 o
   6   5   5        9.89       18.45      5.73 o
   7   5   5        6.03        4.28      5.61 o
   8   5   5        0.27        7.39      6.36 o
   0   6   5       61.89       46.42      5.15 o
   1   6   5      150.98      165.97     10.25 o
   2   6   5        0.15        1.89      1.81 o
   3   6   5      240.31      252.96      7.82 o
   4   6   5      162.54      175.38     10.85 o
   5   6   5       81.58       80.23      7.42 o
   6   6   5       34.75       24.35      6.65 o
   7   6   5        1.72        8.06      5.93 o
   8   6   5        0.71        6.04      7.46 o
   1   7   5      195.11      190.63      9.35 o
   2   7   5       22.11       35.12      4.57 o
   3   7   5        0.54        5.69      2.76 o
   4   7   5       59.27       56.62      6.31 o
   5   7   5      312.76      323.70     12.46 o
   6   7   5        5.94       11.81      5.29 o
   7   7   5       16.03       19.29      7.03 o
   8   7   5        4.99       13.16     10.25 o
   0   8   5      107.46      148.42     14.52 o
   1   8   5      292.49      287.78     13.09 o
   2   8   5        0.00        1.63      2.90 o
   3   8   5       30.33       40.23      4.60 o
   4   8   5       24.42       29.59      4.78 o
   5   8   5       89.60       73.61      7.98 o
   6   8   5       16.89       17.71      6.59 o
   7   8   5       16.70       17.43      7.85 o
   1   9   5      179.70      204.02     10.70 o
   2   9   5       61.87       58.07      7.17 o
   3   9   5       21.46       19.28      5.48 o
   4   9   5        3.45       11.01      5.52 o
   5   9   5       31.25       46.09      6.75 o
   6   9   5       15.24        7.37      6.78 o
   7   9   5        2.71        0.98      6.68 o
   0  10   5        1.86        8.09      8.75 o
   1  10   5       86.13       79.16      8.95 o
   2  10   5       36.69       42.57      6.58 o
   3  10   5        1.87       12.75      5.02 o
   4  10   5        5.75       19.34      5.33 o
   5  10   5        0.25        6.56      4.79 o
   6  10   5        4.45       17.16      7.68 o
   1  11   5       96.96       99.63     12.22 o
   2  11   5        0.01        6.44      5.85 o
   3  11   5       56.26       59.86     11.36 o
   4  11   5       51.01       50.33      7.98 o
   5  11   5       19.78       28.22      6.82 o
   6  11   5        9.48       20.40      8.04 o
   0  12   5       38.26       53.07     14.68 o
   1  12   5       35.15       34.58      9.06 o
   2  12   5       22.31       43.47      9.42 o
   3  12   5        0.16        0.57      7.72 o
   4  12   5        5.65       15.08      6.79 o
   5  12   5        1.17       17.73      7.88 o
   1  13   5        6.79        4.95      8.26 o
   2  13   5       11.90       10.73      7.80 o
   3  13   5        6.17       15.82     11.93 o
   4  13   5        1.95       13.84      9.11 o
   0  14   5      117.87      142.56     25.65 o
   1  14   5        1.88       14.02      8.42 o
   2  14   5       40.86       36.08     10.22 o
   0   0   6     7669.88     8892.89    138.43 o
   1   0   6     8250.10     8916.96    106.57 o
   2   0   6      222.63      274.30      6.49 o
   3   0   6     1292.44     1434.59     20.62 o
   4   0   6     2388.02     2138.42     38.64 o
   5   0   6       29.80       37.13      6.79 o
   6   0   6      781.56      603.74     20.72 o
   7   0   6       26.31       30.75      9.52 o
   8   0   6        5.54       17.19      9.17 o
   9   0   6        3.93       18.39     12.02 o
   1   1   6    14292.59    15306.03    127.30 o
   2   1   6      409.03      365.19      5.63 o
   3   1   6     2524.75     2632.09     26.18 o
   4   1   6      286.27      271.71      6.97 o
   5   1   6      527.10      443.08     20.20 o
   6   1   6        9.48       10.39      4.65 o
   7   1   6       73.45       75.59      7.97 o
   8   1   6        7.16       12.19      6.17 o
   9   1   6        0.09        4.24      7.18 o
   0   2   6     3062.89     2955.56     47.99 o
   1   2   6     8464.85     9277.55     93.23 o
   2   2   6       24.34       33.26      3.01 o
   3   2   6        0.00        2.29      1.75 o
   4   2   6      280.55      288.86      7.71 o
   5   2   6        6.05        4.81      3.76 o
   6   2   6       32.31       41.29      6.28 o
   7   2   6       28.58       21.61      5.92 o
   8   2   6        8.89       11.07      6.38 o
   9   2   6        2.51        9.86      7.14 o
   1   3   6      322.44      286.53      6.16 o
   2   3   6      142.95      165.62      4.80 o
   3   3   6     1812.34     1989.67     24.14 o
   4   3   6      281.42      290.80      8.22 o
   5   3   6      266.39      238.08     15.20 o
   6   3   6        4.27        4.62      4.49 o
   7   3   6       99.32      111.51      9.85 o
   8   3   6        0.28       14.40      6.37 o
   0   4   6      181.87      196.53      9.66 o
   1   4   6      320.69      396.37      9.44 o
   2   4   6      261.27      326.77      6.89 o
   3   4   6        0.00        4.06      1.98 o
   4   4   6       52.17       63.61      4.62 o
   5   4   6        0.25        3.50      3.45 o
   6   4   6      151.20      173.13     12.25 o
   7   4   6        0.28       14.96      5.63 o
   8   4   6       26.50       24.49      7.51 o
   1   5   6      521.72      568.03     12.38 o
   2   5   6       75.49      109.88      4.87 o
   3   5   6       54.58       41.81      3.65 o
   4   5   6      113.51      113.02      6.72 o
   5   5   6        2.78        1.17      3.35 o
   6   5   6       57.16       62.18      8.20 o
   7   5   6       46.12       61.53      9.59 o
   8   5   6        0.24        5.55      7.60 o
   0   6   6      155.11      185.69      8.75 o
   1   6   6      242.24      235.77      8.22 o
   2   6   6      260.02      277.44      9.39 o
   3   6   6       14.12       12.02      3.00 o
   4   6   6       78.03       77.27      6.78 o
   5   6   6        0.22        1.64      3.74 o
   6   6   6       20.55       20.33      6.01 o
   7   6   6        0.08        0.76      5.62 o
   8   6   6        3.56       10.26     11.35 o
   1   7   6      161.09      154.82     12.73 o
   2   7   6       47.25       44.91      5.26 o
   3   7   6        0.01        4.39      2.92 o
   4   7   6       58.27       74.82      6.95 o
   5   7   6        7.39       16.20      4.78 o
   6   7   6       70.83       84.29      9.66 o
   7   7   6       22.07       29.76      8.10 o
   8   7   6        0.08      -13.23      8.82 o
   0   8   6      104.65       87.15     19.63 o
   1   8   6        0.71        8.11      3.73 o
   2   8   6     1035.21      967.71     44.35 o
   3   8   6       16.94        7.02      3.12 o
   4   8   6        8.33       14.84      4.27 o
   5   8   6       25.37       20.82      4.71 o
   6   8   6      256.69      245.36     17.87 o
   7   8   6        0.01        0.29      6.57 o
   1   9   6       77.97       76.19      7.75 o
   2   9   6       76.47       67.78      8.64 o
   3   9   6       41.95       40.90      7.33 o
   4   9   6       42.21       40.40      6.51 o
   5   9   6        8.42       16.47      5.78 o
   6   9   6        4.30       12.97      7.07 o
   7   9   6        4.03       16.15      7.73 o
   0  10   6       94.62       83.87     11.36 o
   1  10   6      179.01      168.76     12.31 o
   2  10   6       24.58       29.04      5.89 o
   3  10   6        3.04        3.60      4.51 o
   4  10   6        5.52       15.31      5.29 o
   5  10   6        5.24       14.39      5.58 o
   6  10   6        0.01       11.42      7.35 o
   1  11   6        1.19       10.76      7.69 o
   2  11   6        1.03       11.35      6.87 o
   3  11   6       54.72       66.93      9.57 o
   4  11   6        5.29       13.08      5.52 o
   5  11   6        0.02       10.71      6.08 o
   0  12   6        3.72        5.57     11.36 o
   1  12   6        0.56       -4.10      7.43 o
   2  12   6       64.99       71.18     10.92 o
   3  12   6        4.55       24.71     12.03 o
   4  12   6       42.18       51.10      9.74 o
   5  12   6        0.23       11.96      7.19 o
   1  13   6      146.06      207.03     24.05 o
   2  13   6       14.74       15.31      7.90 o
   3  13   6       50.31       40.24     14.07 o
   4  13   6        4.87        9.14      8.41 o
   0  14   6       63.01       62.32     18.20 o
   1  14   6       47.78       53.89     11.42 o
   2  14   6       10.55       26.04      9.74 o
   1   1   7       32.25       46.11      2.25 o
   2   1   7      743.79      839.38      9.89 o
   3   1   7      374.07      360.91      6.51 o
   4   1   7       11.69       13.37      2.08 o
   5   1   7      215.73      209.96      9.76 o
   6   1   7      274.29      210.42     10.97 o
   7   1   7       10.08        9.81      5.30 o
   8   1   7        0.47       -0.59      5.60 o
   9   1   7        7.52       14.83      7.89 o
   0   2   7     9243.96    10601.96    139.47 o
   1   2   7     3421.47     3272.09     33.46 o
   2   2   7     2534.07     2617.33     26.81 o
   3   2   7      328.06      299.75      6.91 o
   4   2   7      616.42      512.18      9.97 o
   5   2   7       42.50       47.11      5.75 o
   6   2   7      148.29      139.84      9.91 o
   7   2   7       61.63       50.01      7.07 o
   8   2   7       88.49       97.16     10.36 o
   9   2   7       12.41        7.36      8.17 o
   1   3   7        5.36       43.61      3.39 o
   2   3   7     1814.48     2009.87     23.34 o
   3   3   7     1390.75     1376.85     18.41 o
   4   3   7        1.84        5.59      2.45 o
   5   3   7       82.02       88.86      7.40 o
   6   3   7       28.15       33.24      6.02 o
   7   3   7        2.01       10.68      5.39 o
   8   3   7       17.55       17.67      6.44 o
   0   4   7      233.34      205.95      6.52 o
   1   4   7     1919.35     2139.78     30.91 o
   2   4   7       87.00       82.40      4.61 o
   3   4   7      144.74      184.41      6.41 o
   4   4   7      489.72      480.99     10.29 o
   5   4   7      508.74      469.43     13.37 o
   6   4   7       23.20       33.50      6.36 o
   7   4   7       52.01       49.25      8.02 o
   8   4   7       28.32       28.45      7.73 o
   1   5   7     1271.15     1366.79     22.51 o
   2   5   7      258.73      265.82      6.82 o
   3   5   7       40.51       36.70      3.84 o
   4   5   7       58.01       48.01      4.41 o
   5   5   7      552.18      490.91     14.15 o
   6   5   7       25.31       22.94      6.00 o
   7   5   7       14.70       19.37      6.42 o
   8   5   7       12.98       19.49      7.61 o
   0   6   7     1561.01     1522.42     48.11 o
   1   6   7       23.20       25.34      3.44 o
   2   6   7      580.99      544.91     16.13 o
   3   6   7       34.48       42.72      4.54 o
   4   6   7      273.42      273.89     11.34 o
   5   6   7      108.95      109.80      8.80 o
   6   6   7       62.72       60.26      8.13 o
   7   6   7        1.51        0.90      5.46 o
   8   6   7        2.17        1.25      6.57 o
   1   7   7      752.79      710.95     22.53 o
   2   7   7       40.82       52.24      5.56 o
   3   7   7      928.97      865.09     18.68 o
   4   7   7      105.46      114.48      8.34 o
   5   7   7      420.98      417.03     14.49 o
   6   7   7        0.11        3.08      5.05 o
   7   7   7       52.39       44.06      7.55 o
   0   8   7       42.70       49.00      9.39 o
   1   8   7      300.63      288.21     12.93 o
   2   8   7       59.01       60.28      7.52 o
   3   8   7       85.65       84.12     10.32 o
   4   8   7       10.39       21.73      4.93 o
   5   8   7        5.36        8.76      4.60 o
   6   8   7        1.21       14.20      6.72 o
   7   8   7        0.32        0.54      6.73 o
   1   9   7      111.68      102.39      9.42 o
   2   9   7        2.69       11.02      4.97 o
   3   9   7      324.82      304.24     20.31 o
   4   9   7       87.58       79.36      9.82 o
   5   9   7      146.79      121.87     11.20 o
   6   9   7       21.16       15.43      6.82 o
   7   9   7        0.24        8.04      7.11 o
   0  10   7      605.45      596.51     27.83 o
   1  10   7        8.54        5.71      5.03 o
   2  10   7      156.26      150.96     12.86 o
   3  10   7        0.10        3.58      4.49 o
   4  10   7        9.41       13.76      5.46 o
   5  10   7        0.93        3.19      5.21 o
   6  10   7        2.98        7.10      6.59 o
   1  11   7       42.71       67.95     10.82 o
   2  11   7        0.67        3.21      5.33 o
   3  11   7        3.60       10.95      6.05 o
   4  11   7       36.09       40.44      7.75 o
   5  11   7       43.60       36.95      7.85 o
   0  12   7       58.93       46.78     13.12 o
   1  12   7       13.61        9.25      7.30 o
   2  12   7       31.24       51.33     10.31 o
   3  12   7        0.33        3.90      7.30 o
   4  12   7       19.22       33.06      8.40 o
   5  12   7        0.45        9.48      7.19 o
   1  13   7        3.29       15.37      7.88 o
   2  13   7       11.89       21.85      8.54 o
   3  13   7        7.06       28.99     13.84 o
   0  14   7      116.58      108.43     26.18 o
   1  14   7        1.41       16.22      8.79 o
   2  14   7       23.42       35.99     11.28 o
   0   0   8    11650.20    12023.52    246.30 o
   1   0   8       23.54        9.57      2.20 o
   2   0   8      162.84      171.58      6.02 o
   3   0   8      500.80      512.81     10.54 o
   4   0   8      121.46      116.97      7.21 o
   5   0   8       97.08       92.52      9.48 o
   6   0   8        4.14        9.89      7.24 o
   7   0   8        1.09       21.00      8.22 o
   8   0   8        0.12        2.62      7.97 o
   9   0   8       14.91       34.68     18.75 o
   1   1   8       53.27       92.39      2.96 o
   2   1   8      210.69      231.92      5.07 o
   3   1   8       16.56        6.94      1.83 o
   4   1   8      184.40      174.77      5.33 o
   5   1   8       79.81       73.30      6.50 o
   6   1   8        6.34       12.92      4.85 o
   7   1   8       24.63       12.88      5.40 o
   8   1   8        0.04       10.52      6.72 o
   9   1   8        3.59       26.85     10.16 o
   0   2   8    14682.54    16111.49    209.52 o
   1   2   8       82.87      120.45      3.78 o
   2   2   8     6012.02     6293.29     58.77 o
   3   2   8      807.03      964.81     14.21 o
   4   2   8       64.30       70.94      4.70 o
   5   2   8       50.59       52.73      5.94 o
   6   2   8       92.01      102.68      9.47 o
   7   2   8       34.98       33.18      6.45 o
   8   2   8        7.67       20.56      6.73 o
   1   3   8        0.05        2.53      1.88 o
   2   3   8     1337.52     1452.06     18.31 o
   3   3   8     2605.40     2580.12     29.99 o
   4   3   8       39.37       41.43      3.93 o
   5   3   8        1.72        9.48      4.16 o
   6   3   8       23.03       25.56      6.70 o
   7   3   8       27.72       42.39      6.86 o
   8   3   8        0.61       10.87      6.29 o
   0   4   8     3056.71     3152.30     52.77 o
   1   4   8       11.48       25.72      3.33 o
   2   4   8     1819.92     1856.81     22.59 o
   3   4   8      661.17      690.92     11.92 o
   4   4   8      327.98      369.44      9.04 o
   5   4   8      618.18      500.48     13.94 o
   6   4   8      238.92      206.04     11.52 o
   7   4   8       10.01        6.77      5.70 o
   8   4   8       31.33       47.88      8.57 o
   1   5   8      532.98      587.07     12.83 o
   2   5   8      673.74      696.53     13.76 o
   3   5   8     1102.07      950.05     15.07 o
   4   5   8      677.71      587.65     21.42 o
   5   5   8        7.58        8.57      4.12 o
   6   5   8       41.45       43.87      7.08 o
   7   5   8       53.95       60.35      8.64 o
   8   5   8        0.17        7.56      7.15 o
   0   6   8       85.03       78.66     10.09 o
   1   6   8       23.73       38.57      4.13 o
   2   6   8      171.30      182.18      8.89 o
   3   6   8        1.22        4.93      2.64 o
   4   6   8      155.53      175.81     10.58 o
   5   6   8        5.37        1.88      3.48 o
   6   6   8        0.00        1.81      4.77 o
   7   6   8        7.72        9.04      6.12 o
   8   6   8        5.17        2.85      9.03 o
   1   7   8      619.55      548.00     16.41 o
   2   7   8        3.68       17.76      3.90 o
   3   7   8      180.36      206.21     13.71 o
   4   7   8        3.98        2.40      3.37 o
   5   7   8        1.10        7.26      4.75 o
   6   7   8        0.36       -5.40      4.39 o
   7   7   8       45.02       61.47      9.45 o
   0   8   8     1452.13     1288.84     42.64 o
   1   8   8       94.79       98.45     11.19 o
   2   8   8      569.57      520.35     17.28 o
   3   8   8        9.99       15.70      4.20 o
   4   8   8      916.37      844.59     20.03 o
   5   8   8      178.24      168.48     11.24 o
   6   8   8       31.14       36.16      7.14 o
   7   8   8        0.72        7.90      6.99 o
   1   9   8       23.69       23.18      5.65 o
   2   9   8      198.32      183.78     15.23 o
   3   9   8       19.40       29.20      5.21 o
   4   9   8        2.99        4.43      4.88 o
   5   9   8        3.42        9.55      5.67 o
   6   9   8        0.04        7.89      6.00 o
   7   9   8        1.77        6.94     12.49 o
   0  10   8        0.76        0.60     10.19 o
   1  10   8      123.90      141.43     11.90 o
   2  10   8      274.62      229.01     15.58 o
   3  10   8        0.63        7.92      6.31 o
   4  10   8       62.99       78.22      8.93 o
   5  10   8       30.72       28.91      7.15 o
   6  10   8       40.27       36.89      8.82 o
   1  11   8       43.18       27.49      9.23 o
   2  11   8        0.00        8.18      4.95 o
   3  11   8      129.00      130.13     12.85 o
   4  11   8        0.32        9.07      5.18 o
   5  11   8        9.09        8.33      6.21 o
   0  12   8        2.57       22.08     10.95 o
   1  12   8        0.05        3.33      6.84 o
   2  12   8        9.19       13.82      8.94 o
   3  12   8        0.21        8.27      8.19 o
   4  12   8        0.21       13.52      7.69 o
   1  13   8       54.69       88.01     12.91 o
   2  13   8        2.41        3.84      7.69 o
   3  13   8       23.51       17.06     36.54 o
   0  14   8       23.53       15.06     12.66 o
   1  14   8        0.70       10.72      8.77 o
   2  14   8        1.21       16.41     13.82 o
   1   1   9        2.36       11.10      1.44 o
   2   1   9       14.43       25.49      2.18 o
   3   1   9      195.67      242.48      5.29 o
   4   1   9        9.01        9.51      2.25 o
   5   1   9      558.32      500.63     12.96 o
   6   1   9       60.16       61.85      6.85 o
   7   1   9       27.80       21.34      5.58 o
   8   1   9        2.81       -0.79      6.03 o
   0   2   9        0.14       23.97      3.15 o
   1   2   9      368.78      372.76      6.05 o
   2   2   9      445.08      536.29      8.54 o
   3   2   9       91.12       86.49      4.13 o
   4   2   9       26.77       33.38      3.60 o
   5   2   9       18.37       14.39      4.45 o
   6   2   9      186.04      200.88     15.48 o
   7   2   9        6.89        5.47      4.88 o
   8   2   9        3.31       10.76      5.99 o
   1   3   9     2436.35     2395.06     30.06 o
   2   3   9        2.36        2.39      1.71 o
   3   3   9      277.70      246.17      6.71 o
   4   3   9       59.62       84.06      5.20 o
   5   3   9     1232.08     1170.08     22.72 o
   6   3   9        4.74       13.99      4.79 o
   7   3   9       53.79       58.03      7.56 o
   8   3   9        6.66       12.58      6.81 o
   0   4   9    10610.36    10971.34    167.80 o
   1   4   9      175.12      198.39      7.09 o
   2   4   9      339.28      304.04      6.83 o
   3   4   9      425.24      427.25      9.08 o
   4   4   9      658.53      566.80     11.51 o
   5   4   9       15.31       26.46      5.15 o
   6   4   9        7.68       18.10      7.24 o
   7   4   9        0.43        2.76      5.38 o
   8   4   9       31.59       41.33      9.33 o
   1   5   9       16.17       20.49      3.34 o
   2   5   9       15.58       25.80      3.63 o
   3   5   9       13.07       19.90      3.45 o
   4   5   9      177.57      179.27      8.91 o
   5   5   9       25.42       25.71      4.91 o
   6   5   9        0.02        8.24      5.26 o
   7   5   9        2.66        9.88      5.95 o
   8   5   9        0.00        4.86      7.15 o
   0   6   9      680.09      635.03     31.53 o
   1   6   9       52.49       67.38      5.26 o
   2   6   9       16.27       24.04      3.96 o
   3   6   9      128.00      112.87      7.01 o
   4   6   9        5.98        5.00      3.27 o
   5   6   9        0.06       -4.73      3.39 o
   6   6   9       15.12       22.52      6.05 o
   7   6   9       24.23       33.50      7.46 o
   8   6   9        1.90       15.73      8.07 o
   1   7   9      276.63      248.39     16.35 o
   2   7   9        0.52        4.01      3.44 o
   3   7   9      231.50      220.51      9.63 o
   4   7   9      262.03      252.80     13.07 o
   5   7   9       18.34       22.26      5.10 o
   6   7   9        1.70        6.88      5.57 o
   7   7   9       27.07       26.24      7.31 o
   0   8   9     1406.98     1315.02     42.11 o
   1   8   9      410.40      361.04     14.03 o
   2   8   9       34.89       37.60      6.69 o
   3   8   9        2.59        8.80      3.90 o
   4   8   9       95.53      123.78     10.50 o
   5   8   9       16.70       18.37      5.10 o
   6   8   9        0.85        9.47      5.63 o
   7   8   9        0.37        6.36      8.39 o
   1   9   9      482.09      408.84     15.73 o
   2   9   9       38.32       22.77      7.02 o
   3   9   9      294.34      291.10     19.70 o
   4   9   9       24.23       21.97      8.19 o
   5   9   9      255.97      233.33     17.33 o
   6   9   9        4.27       12.53      6.35 o
   0  10   9      189.51      229.01     43.93 o
   1  10   9       75.14       75.99     11.62 o
   2  10   9        0.90       -0.98      5.11 o
   3  10   9        6.11        5.06      5.16 o
   4  10   9       14.18       22.47      6.24 o
   5  10   9       15.17       24.04      7.85 o
   6  10   9       13.50       26.59      9.53 o
   1  11   9        0.73        5.71      6.03 o
   2  11   9       31.55       26.55      6.89 o
   3  11   9        9.89        8.57      9.55 o
   4  11   9        0.26       13.69      5.76 o
   5  11   9       47.25       48.70      8.52 o
   0  12   9      120.01      148.62     23.81 o
   1  12   9        5.59       10.92      7.40 o
   2  12   9       88.89       92.40     12.39 o
   3  12   9        0.36        3.84      7.42 o
   4  12   9       24.61       41.92      8.14 o
   1  13   9       19.00       38.47     10.51 o
   2  13   9       24.35       28.07      9.21 o
   3  13   9        0.16       -1.23     24.22 o
   0  14   9        0.00        6.67     19.84 o
   1  14   9        5.17        4.03      8.47 o
   0   0  10      159.82      144.09      5.69 o
   1   0  10     3791.60     3545.95     46.63 o
   2   0  10     1074.84      948.82     16.89 o
   3   0  10       76.75       93.27      5.88 o
   4   0  10        1.28        9.23      3.16 o
   5   0  10       33.94       42.44     11.50 o
   6   0  10       53.78       67.89     10.79 o
   7   0  10       12.48       13.80      8.11 o
   8   0  10        7.46       10.03     17.60 o
   1   1  10       14.53       28.94      2.38 o
   2   1  10       94.10       97.91      3.68 o
   3   1  10       41.87       46.60      3.07 o
   4   1  10        2.99        4.54      2.07 o
   5   1  10        9.88        9.97      4.06 o
   6   1  10       40.71       40.40      6.24 o
   7   1  10       48.72       63.33      7.67 o
   8   1  10        8.89        5.20      6.31 o
   0   2  10      461.15      487.94     11.57 o
   1   2  10       23.79       57.22      2.76 o
   2   2  10     1292.56     1263.08     14.77 o
   3   2  10        8.74        5.01      1.99 o
   4   2  10      267.59      228.20      7.50 o
   5   2  10       11.26       15.60      4.56 o
   6   2  10      974.65      856.51     24.58 o
   7   2  10        5.23       10.52      5.25 o
   8   2  10       13.28       25.67      7.19 o
   1   3  10    15164.67    15591.01    166.28 o
   2   3  10     1748.01     1676.51     24.76 o
   3   3  10        7.80        9.25      2.41 o
   4   3  10      122.84      168.45      8.03 o
   5   3  10      279.27      265.43     11.69 o
   6   3  10        3.32        7.25      4.66 o
   7   3  10      274.92      255.42     13.97 o
   8   3  10        4.73       12.56      6.91 o
   0   4  10      980.25      965.54     20.85 o
   1   4  10     3639.08     3368.47     40.77 o
   2   4  10       49.09       68.81      3.99 o
   3   4  10      439.17      362.83      8.42 o
   4   4  10      292.42      256.27      8.04 o
   5   4  10        9.89       10.52      4.30 o
   6   4  10      123.51      109.81     10.80 o
   7   4  10        7.95        8.17      5.74 o
   8   4  10        0.16        7.17     11.43 o
   1   5  10      259.38      239.18      7.90 o
   2   5  10       63.31       86.24      8.47 o
   3   5  10       37.12       24.72      3.67 o
   4   5  10        7.24       17.61      3.72 o
   5   5  10        6.54        5.21      4.01 o
   6   5  10       48.20       46.39      7.34 o
   7   5  10       28.73       43.70      8.08 o
   8   5  10        3.86        5.85      7.39 o
   0   6  10     1550.23     1430.89     41.52 o
   1   6  10        7.03        1.46      2.55 o
   2   6  10       15.97       24.59      4.25 o
   3   6  10       45.11       85.60      6.17 o
   4   6  10       25.53       23.82      4.22 o
   5   6  10        0.88        0.38      3.85 o
   6   6  10       70.85       93.99      9.75 o
   7   6  10        0.09        0.82      6.42 o
   8   6  10        7.56       21.62      7.95 o
   1   7  10       10.27       16.13      5.44 o
   2   7  10        7.21        6.87      4.27 o
   3   7  10       37.18       25.94      4.25 o
   4   7  10        4.16        3.96      3.74 o
   5   7  10       52.58       56.58      6.93 o
   6   7  10        1.68       12.84      6.10 o
   7   7  10        2.06        3.41      6.89 o
   0   8  10      310.80      299.03     19.36 o
   1   8  10        1.50       -3.16      3.69 o
   2   8  10        0.59        8.97      4.55 o
   3   8  10        7.28       19.80      4.51 o
   4   8  10      180.17      158.78     11.69 o
   5   8  10        0.57        7.59      4.87 o
   6   8  10        0.34       26.08      7.26 o
   7   8  10       19.86       29.97     10.04 o
   1   9  10      233.04      246.94     14.50 o
   2   9  10       18.18       14.75      6.28 o
   3   9  10      150.49      183.12     13.76 o
   4   9  10       11.17       10.33      4.76 o
   5   9  10        9.18       15.87      7.24 o
   6   9  10        0.49       20.57      8.08 o
   0  10  10       17.98       24.27      8.78 o
   1  10  10      215.56      213.67     14.26 o
   2  10  10      340.62      262.16     15.89 o
   3  10  10       84.99       90.79     10.86 o
   4  10  10       54.43       63.03      8.99 o
   5  10  10       11.93       12.21      6.78 o
   6  10  10      109.04      118.45     15.27 o
   1  11  10      126.69      141.77     17.29 o
   2  11  10        3.10        4.99      5.85 o
   3  11  10        7.98       16.05      6.12 o
   4  11  10        0.74       12.57      5.39 o
   5  11  10       29.60       35.33      8.54 o
   0  12  10       54.14       51.16     15.05 o
   1  12  10        5.44       -0.24      7.06 o
   2  12  10       29.70       36.02      8.95 o
   3  12  10        0.15       18.72      7.17 o
   4  12  10       16.29       16.78      7.51 o
   1  13  10       13.44       33.49     12.85 o
   2  13  10        0.00       13.68     10.01 o
   3  13  10       41.46       22.86     14.79 o
   0  14  10        7.33       14.15     15.03 o
   1  14  10        0.10        2.59      8.17 o
   1   1  11      545.26      496.18      8.12 o
   2   1  11       13.47       21.84      2.19 o
   3   1  11     1697.62     1695.96     18.51 o
   4   1  11        4.37        6.39      2.28 o
   5   1  11      738.71      654.24     15.24 o
   6   1  11        0.54        3.54      4.40 o
   7   1  11       17.11       25.32      7.73 o
   8   1  11       12.22       13.61      6.42 o
   0   2  11      239.51      314.08      9.26 o
   1   2  11     1938.20     2056.48     21.13 o
   2   2  11     1593.24     1447.74     16.60 o
   3   2  11      362.76      390.69      7.90 o
   4   2  11      584.11      530.56     10.84 o
   5   2  11       40.20       61.39      6.91 o
   6   2  11       72.18       51.46      6.76 o
   7   2  11        2.46        0.83      5.25 o
   8   2  11       13.25       18.37      7.23 o
   1   3  11       29.27       37.42      3.51 o
   2   3  11        0.89        0.30      1.64 o
   3   3  11       55.05       71.97      4.71 o
   4   3  11      159.69      130.36      6.45 o
   5   3  11      231.72      220.47     10.82 o
   6   3  11        0.88        5.53      4.58 o
   7   3  11       63.94       61.49      8.79 o
   8   3  11        0.21        6.95      7.54 o
   0   4  11    10254.79    10596.16    163.44 o
   1   4  11     1288.69     1312.34     22.29 o
   2   4  11      322.89      308.49      7.15 o
   3   4  11      169.89      196.56      6.82 o
   4   4  11      152.07      177.51      7.51 o
   5   4  11        4.57       -0.77      4.26 o
   6   4  11       80.14       75.20     11.88 o
   7   4  11       10.78       10.37      6.67 o
   8   4  11        4.64        9.60      8.27 o
   1   5  11      315.39      395.07     10.66 o
   2   5  11        6.81        7.95      2.79 o
   3   5  11      109.19      136.21      7.25 o
   4   5  11       55.13       71.41      6.10 o
   5   5  11      198.99      175.62     10.38 o
   6   5  11        3.82       14.36      5.77 o
   7   5  11       22.32       14.04      7.33 o
   8   5  11        0.00        5.74      8.25 o
   0   6  11       25.30       26.33      6.78 o
   1   6  11        6.22        7.28      4.17 o
   2   6  11        1.64        1.87      2.94 o
   3   6  11       83.98       96.45      6.67 o
   4   6  11       71.70       73.94      6.46 o
   5   6  11        0.09        9.44      4.50 o
   6   6  11       11.03       11.96      5.90 o
   7   6  11        2.44       10.32      6.81 o
   8   6  11       18.94       35.94     26.64 o
   1   7  11      194.80      215.29     14.63 o
   2   7  11        1.30        3.84      4.35 o
   3   7  11        8.54       16.98      4.39 o
   4   7  11        6.70        2.03      3.82 o
   5   7  11       30.26       36.22      7.08 o
   6   7  11        0.29       16.48      6.96 o
   7   7  11        0.28       22.42      8.17 o
   0   8  11      895.90      755.01     30.52 o
   1   8  11       60.12       73.58      8.37 o
   2   8  11        7.58       11.26      4.95 o
   3   8  11       71.56       63.11      6.68 o
   4   8  11       16.62       21.77      5.62 o
   5   8  11       23.68       38.78      7.80 o
   6   8  11        0.93        3.41      6.62 o
   7   8  11        3.94       15.24      8.09 o
   1   9  11      124.08      147.95     12.78 o
   2   9  11        7.94       18.80      6.49 o
   3   9  11       36.13       41.78      5.82 o
   4   9  11       21.52       23.69      5.94 o
   5   9  11      170.80      169.82     16.95 o
   6   9  11        0.39       11.16      9.71 o
   0  10  11       17.64       25.99      9.28 o
   1  10  11        1.43        7.88      4.95 o
   2  10  11        1.54        5.17      4.67 o
   3  10  11        5.18       11.88      5.28 o
   4  10  11       35.08       39.03      7.72 o
   5  10  11        0.07       -0.61      7.30 o
   6  10  11       11.48       14.69      9.31 o
   1  11  11        5.09        8.91     11.07 o
   2  11  11        1.28        3.21      5.97 o
   3  11  11       95.88       83.46     17.12 o
   4  11  11        4.03       11.62      6.94 o
   5  11  11       40.07       52.33     12.25 o
   0  12  11       93.92       70.24     21.63 o
   1  12  11       11.56        8.26      8.46 o
   2  12  11       13.66       31.41     10.57 o
   3  12  11        0.65       16.89      9.49 o
   4  12  11       17.38       26.23      8.07 o
   1  13  11        0.06       13.22      8.81 o
   2  13  11       11.14       17.62      8.59 o
   3  13  11       14.76       31.97      9.30 o
   0  14  11       37.70       85.77     19.79 o
   0   0  12     2128.52     2103.80     38.12 o
   1   0  12       97.50       88.66      5.67 o
   2   0  12     2036.40     2040.69     30.86 o
   3   0  12       96.18      113.32      6.88 o
   4   0  12     2283.23     2013.60     42.10 o
   5   0  12       52.79       70.81     10.06 o
   6   0  12       51.76       60.82     10.66 o
   7   0  12       55.31       41.96     10.44 o
   8   0  12      103.53       86.91     13.84 o
   1   1  12      313.75      321.51      6.49 o
   2   1  12      680.73      675.89      9.36 o
   3   1  12      745.24      668.45     10.00 o
   4   1  12       80.46       66.79      4.37 o
   5   1  12        0.49        0.53      3.87 o
   6   1  12       46.19       46.31      7.04 o
   7   1  12       91.90       84.00      9.58 o
   8   1  12        1.54        1.59      7.18 o
   0   2  12      160.16      185.73      8.75 o
   1   2  12      711.95      786.84     10.43 o
   2   2  12       12.00       23.71      2.42 o
   3   2  12      192.16      229.62      6.64 o
   4   2  12      518.60      496.60     11.80 o
   5   2  12      838.30      715.30     17.16 o
   6   2  12       50.34       32.90      6.03 o
   7   2  12       34.98       33.72      7.01 o
   8   2  12       10.97       21.42      6.97 o
   1   3  12      530.40      532.04      9.45 o
   2   3  12      624.48      631.45     10.19 o
   3   3  12      584.89      504.05     10.13 o
   4   3  12       21.92       33.01      4.00 o
   5   3  12      124.37      153.07      9.43 o
   6   3  12      103.38       70.13      7.60 o
   7   3  12       54.96       31.78      8.63 o
   8   3  12        6.96       13.77      8.14 o
   0   4  12      426.33      527.52     14.59 o
   1   4  12      400.89      330.97     10.28 o
   2   4  12       18.14       20.71      2.71 o
   3   4  12       49.43       58.53      4.44 o
   4   4  12       27.64       37.85      4.77 o
   5   4  12       48.44       43.21      6.66 o
   6   4  12       15.21       32.40      7.24 o
   7   4  12        0.97        8.76      7.31 o
   8   4  12       28.02       21.49      8.96 o
   1   5  12      600.31      554.01     14.05 o
   2   5  12       59.69       63.91      5.95 o
   3   5  12      587.12      594.06     13.95 o
   4   5  12        1.73       -0.33      3.08 o
   5   5  12       65.86       83.89      7.95 o
   6   5  12       11.29       17.69      6.56 o
   7   5  12       11.16        9.67      8.99 o
   8   5  12        0.01       -1.92      7.43 o
   0   6  12       92.73      107.81     18.58 o
   1   6  12       15.52       21.01      4.95 o
   2   6  12      718.29      669.29     15.02 o
   3   6  12       21.87       16.67      4.06 o
   4   6  12       12.97       25.87      4.50 o
   5   6  12       68.49       64.53      8.10 o
   6   6  12       10.14       18.70      7.68 o
   7   6  12        1.90        7.78      7.02 o
   1   7  12      246.70      235.33     15.86 o
   2   7  12      123.01      131.62     10.67 o
   3   7  12       68.19       78.91      7.25 o
   4   7  12       60.78       63.31      6.98 o
   5   7  12        9.61       13.08      5.17 o
   6   7  12       26.25       26.36      7.67 o
   7   7  12        4.10       14.51     13.83 o
   0   8  12      135.16      140.38     15.69 o
   1   8  12      143.31      150.14     11.75 o
   2   8  12      583.56      566.32     18.94 o
   3   8  12       33.15       59.84      6.58 o
   4   8  12      140.97      176.68     14.21 o
   5   8  12       49.34       26.54      7.81 o
   6   8  12       30.96       60.12     12.01 o
   7   8  12        4.22       13.71     12.31 o
   1   9  12       15.03       25.63      6.07 o
   2   9  12        8.47       12.04      6.80 o
   3   9  12       34.38       31.64      5.75 o
   4   9  12       35.83       37.74      7.63 o
   5   9  12       56.36       63.79     13.00 o
   6   9  12        6.24       23.47     10.93 o
   0  10  12        0.16        3.05      7.31 o
   1  10  12       88.74       69.70      8.93 o
   2  10  12        1.03        6.88      5.59 o
   3  10  12        3.99        8.73      4.90 o
   4  10  12       91.25       64.61     10.90 o
   5  10  12       29.30       18.81     17.34 o
   6  10  12        4.33       18.03     16.87 o
   1  11  12        0.10       -4.84      5.13 o
   2  11  12        3.44        9.68      7.46 o
   3  11  12       44.56       38.94      8.01 o
   4  11  12        0.23        7.14      7.37 o
   5  11  12        7.90       16.93      7.58 o
   0  12  12       18.55       46.77     19.04 o
   1  12  12       20.68       48.42     13.65 o
   2  12  12       43.46       66.12     18.00 o
   3  12  12        1.67       17.23      9.61 o
   4  12  12        8.93       19.44     11.08 o
   1  13  12       31.32       43.36     10.47 o
   2  13  12        8.97       23.58      8.90 o
   3  13  12       35.20       35.49     12.28 o
   1   1  13        4.05        8.30      1.85 o
   2   1  13       34.39       37.31      3.10 o
   3   1  13     2069.16     1883.36     20.47 o
   4   1  13       90.10       94.90      4.86 o
   5   1  13      253.55      276.31     11.47 o
   6   1  13       36.76       55.60      8.28 o
   7   1  13       45.75       53.68      8.32 o
   8   1  13       16.91        6.75      7.81 o
   0   2  13      102.58      130.73      7.43 o
   1   2  13        0.33       14.27      1.69 o
   2   2  13      120.63      148.04      5.97 o
   3   2  13      383.92      383.70      8.10 o
   4   2  13      408.51      330.53      8.97 o
   5   2  13       27.77       34.62      6.06 o
   6   2  13       79.06       76.11      9.02 o
   7   2  13        3.65       10.92      6.03 o
   8   2  13        4.57       16.54      7.86 o
   1   3  13        5.85       14.22      2.34 o
   2   3  13      555.41      584.53      9.89 o
   3   3  13        0.73        6.51      2.47 o
   4   3  13     1158.10     1002.63     23.95 o
   5   3  13       47.35       52.22      6.82 o
   6   3  13       44.33       57.13      9.13 o
   7   3  13        2.83        8.08      8.89 o
   8   3  13        0.00        4.05      8.63 o
   0   4  13     1052.26     1066.40     24.17 o
   1   4  13     1695.58     1557.47     24.60 o
   2   4  13     1226.73     1196.44     17.04 o
   3   4  13        1.73       16.30      5.51 o
   4   4  13       31.81       39.44      5.34 o
   5   4  13        7.64        3.96      5.12 o
   6   4  13        8.12        7.48      6.69 o
   7   4  13        2.13        6.15      6.87 o
   8   4  13        3.38        4.11      7.43 o
   1   5  13      655.46      608.10     14.32 o
   2   5  13       40.99       50.81      4.61 o
   3   5  13       45.28       50.36      4.85 o
   4   5  13      107.49      104.79      8.01 o
   5   5  13       85.35      107.18     10.87 o
   6   5  13        9.66       16.01      6.49 o
   7   5  13       11.81       17.99      7.39 o
   8   5  13        1.30       16.67      8.82 o
   0   6  13     5716.03     4707.17    246.01 o
   1   6  13       16.53       17.46      4.84 o
   2   6  13      972.05      880.57     17.95 o
   3   6  13       12.97       15.65      4.29 o
   4   6  13      404.71      440.54     14.17 o
   5   6  13       87.46      101.17      9.68 o
   6   6  13      138.51      144.15     15.04 o
   7   6  13        0.24        6.79      6.91 o
   1   7  13      558.33      492.05     16.80 o
   2   7  13       89.46       80.36      8.82 o
   3   7  13      244.04      231.93     11.17 o
   4   7  13        0.14        5.02      4.45 o
   5   7  13      212.39      211.49     13.74 o
   6   7  13        6.10       15.49     11.02 o
   7   7  13       12.89       26.36      8.91 o
   0   8  13       45.97       61.99     11.04 o
   1   8  13      239.48      201.93     17.88 o
   2   8  13       10.04       16.90      7.87 o
   3   8  13        0.09        2.23      4.15 o
   4   8  13       16.61       22.37     10.68 o
   5   8  13        3.58        4.58      5.71 o
   6   8  13        1.93        3.59      7.51 o
   7   8  13        6.78       10.96      8.82 o
   1   9  13       24.22       17.26      5.84 o
   2   9  13       11.43       13.65      6.67 o
   3   9  13      213.45      243.69     18.89 o
   4   9  13       64.96       77.57     12.64 o
   5   9  13       19.10       24.40      7.42 o
   6   9  13        2.47        6.14     10.51 o
   0  10  13        9.62       10.87      8.01 o
   1  10  13       16.35       17.29      6.06 o
   2  10  13      103.42      101.10     10.80 o
   3  10  13       20.48       22.66      8.90 o
   4  10  13       50.56       54.48      9.39 o
   5  10  13       41.56       27.22      9.59 o
   1  11  13       12.92       11.97      6.48 o
   2  11  13       20.01       25.80      8.94 o
   3  11  13       32.13       30.00      8.52 o
   4  11  13        0.87       -0.67      6.58 o
   5  11  13       31.87       34.78     10.54 o
   0  12  13        6.07       12.11     14.37 o
   1  12  13        4.77       -0.40      9.12 o
   2  12  13       57.49       85.41     11.84 o
   3  12  13        0.02        9.03      7.85 o
   4  12  13       11.58       16.30     14.00 o
   1  13  13        3.12        1.85      7.94 o
   2  13  13        1.49       -2.01      7.69 o
   0   0  14      228.56      249.45      8.39 o
   1   0  14      747.28      694.81     14.19 o
   2   0  14     1993.68     1851.00     29.40 o
   3   0  14       34.57       58.05      5.82 o
   4   0  14       48.84       57.50      6.18 o
   5   0  14        4.26        6.58      4.97 o
   6   0  14      853.51      827.52     33.72 o
   7   0  14       22.11       38.59     12.32 o
   8   0  14        7.79       13.71      9.12 o
   1   1  14      321.52      354.12      7.29 o
   2   1  14       70.96       81.53      4.26 o
   3   1  14       43.42       64.60      4.27 o
   4   1  14        3.30        7.73      2.69 o
   5   1  14        7.58       17.21      4.92 o
   6   1  14       27.40       36.47      6.24 o
   7   1  14        0.03        6.54      5.58 o
   8   1  14        0.15        4.80      6.67 o
   0   2  14        3.98        2.60      2.66 o
   1   2  14      494.75      440.83      8.36 o
   2   2  14       59.22       40.33      3.01 o
   3   2  14      180.56      206.50      6.92 o
   4   2  14      516.23      478.19     11.75 o
   5   2  14        6.11        2.13      4.42 o
   6   2  14       16.81       22.16      5.90 o
   7   2  14        0.24        5.20      5.72 o
   8   2  14        8.65       15.31      8.55 o
   1   3  14      121.66      160.56      5.57 o
   2   3  14       39.32       64.37      3.89 o
   3   3  14       20.99       37.77      3.57 o
   4   3  14      138.59      179.31      8.43 o
   5   3  14        5.61        7.45      4.83 o
   6   3  14       77.24       83.19     10.25 o
   7   3  14        1.52        4.92      6.11 o
   8   3  14        0.13        5.14      7.42 o
   0   4  14      151.01      166.42      8.86 o
   1   4  14      426.31      407.76     12.71 o
   2   4  14        2.71        4.73      2.92 o
   3   4  14       34.68       72.48      6.30 o
   4   4  14       37.51       50.76      6.04 o
   5   4  14        0.14        3.89      5.26 o
   6   4  14       55.77       47.77      8.49 o
   7   4  14       23.15       31.29      8.21 o
   8   4  14        6.26       12.52      8.23 o
   1   5  14     2049.82     1656.64     68.55 o
   2   5  14        5.69        9.76      3.70 o
   3   5  14      162.67      139.71      8.45 o
   4   5  14        0.08        7.58      4.00 o
   5   5  14      282.66      303.27     17.64 o
   6   5  14       17.96       15.57      6.65 o
   7   5  14       61.45       71.96     12.13 o
   0   6  14      746.86      634.34     46.31 o
   1   6  14       61.47       59.07      7.52 o
   2   6  14       65.14       61.77      9.28 o
   3   6  14       48.11       46.43      6.56 o
   4   6  14       56.29       36.90      5.77 o
   5   6  14        0.48        9.62      5.27 o
   6   6  14        1.66       17.11      7.37 o
   7   6  14        2.41       12.98      7.99 o
   1   7  14      901.56      743.74     21.61 o
   2   7  14        0.44        3.06      4.35 o
   3   7  14      324.56      308.09     14.83 o
   4   7  14        3.01       -1.15      4.36 o
   5   7  14       65.88      101.03      9.75 o
   6   7  14        3.07        4.97      6.61 o
   7   7  14       19.26       21.85      8.40 o
   0   8  14      370.38      351.64     26.35 o
   1   8  14      246.90      199.05     13.61 o
   2   8  14      117.41      108.54     10.64 o
   3   8  14        0.00        1.80      4.23 o
   4   8  14      120.61      117.78     12.24 o
   5   8  14        1.71       -3.75      5.62 o
   6   8  14      114.95      129.52     25.67 o
   1   9  14       87.31       93.27     10.26 o
   2   9  14       23.42       33.22      9.58 o
   3   9  14       21.30       18.29      5.38 o
   4   9  14       46.20       57.79     12.86 o
   5   9  14       28.33       41.14      8.41 o
   6   9  14       16.61        7.49      8.96 o
   0  10  14       38.51       68.30     13.34 o
   1  10  14       43.12       46.92      7.94 o
   2  10  14       51.04       40.41      7.60 o
   3  10  14       22.71       41.19      7.41 o
   4  10  14      140.76      154.08     14.45 o
   5  10  14        0.23       13.43      8.59 o
   1  11  14       15.09       21.09      6.66 o
   2  11  14       12.81       25.89      8.24 o
   3  11  14       86.88       83.90     10.78 o
   4  11  14        3.30       11.63      8.78 o
   5  11  14       21.86       15.43      9.26 o
   0  12  14        0.08        9.77     16.79 o
   1  12  14        3.28       28.30      9.11 o
   2  12  14       10.76       18.80      8.28 o
   3  12  14        0.02        3.24      6.16 o
   4  12  14        6.66       16.23      8.14 o
   1  13  14       42.61       44.44     13.20 o
   2  13  14        0.33        6.45     10.22 o
   1   1  15     1524.30     1486.88     18.56 o
   2   1  15      930.29      905.65     12.89 o
   3   1  15       90.79       90.95      4.98 o
   4   1  15       28.10       23.72      3.46 o
   5   1  15      578.30      520.68     15.11 o
   6   1  15       51.03       62.14      7.42 o
   7   1  15      123.29      136.04     11.93 o
   8   1  15       11.39       28.74      7.31 o
   0   2  15       57.11       77.45      6.56 o
   1   2  15       41.96       25.41      2.78 o
   2   2  15      432.31      374.29     10.19 o
   3   2  15      125.18      156.72      6.54 o
   4   2  15      313.36      297.39      9.90 o
   5   2  15      160.63      155.64     10.97 o
   6   2  15       34.20       43.92      7.05 o
   7   2  15       12.60       16.49      7.64 o
   8   2  15        0.07        3.37      7.53 o
   1   3  15        6.02        4.87      1.57 o
   2   3  15       80.53       91.15      5.45 o
   3   3  15      207.63      188.02      9.21 o
   4   3  15        0.69        5.26      3.89 o
   5   3  15        6.65       -0.13      5.23 o
   6   3  15        0.66       -0.35      5.26 o
   7   3  15        0.21        9.97      7.75 o
   8   3  15        4.06       10.83      8.10 o
   0   4  15     1016.57      872.02     25.68 o
   1   4  15      115.34      102.65      6.59 o
   2   4  15      204.65      204.43      8.99 o
   3   4  15       48.66       35.07      5.07 o
   4   4  15       85.19       95.84      7.61 o
   5   4  15        0.38       17.41      5.97 o
   6   4  15      210.40      224.33     16.66 o
   7   4  15        4.32       20.26      7.73 o
   8   4  15       28.57       23.72     10.78 o
   1   5  15      793.90      699.42     35.83 o
   2   5  15      334.92      340.94     10.56 o
   3   5  15       70.93       91.21      7.18 o
   4   5  15      126.44      124.20      8.93 o
   5   5  15        5.68        0.81      5.67 o
   6   5  15        1.24        4.08      6.81 o
   7   5  15       14.00       23.77      8.32 o
   0   6  15     2240.72     2040.86     56.93 o
   1   6  15      479.59      473.96     20.66 o
   2   6  15       43.18       32.20      5.60 o
   3   6  15       28.33       23.32      5.02 o
   4   6  15      140.67      127.68     10.21 o
   5   6  15       56.48       35.76      6.57 o
   6   6  15        3.78       18.21      7.41 o
   7   6  15       30.37       43.26     10.12 o
   1   7  15       20.14       21.07      5.82 o
   2   7  15        0.82       12.37      4.39 o
   3   7  15       59.23       48.34      6.82 o
   4   7  15       43.94       39.24      6.90 o
   5   7  15       33.38       33.56      8.07 o
   6   7  15        0.18       -4.29      6.05 o
   7   7  15       15.84       33.54      9.03 o
   0   8  15      535.46      544.31     26.83 o
   1   8  15        2.18        1.91      4.69 o
   2   8  15      529.05      468.78     21.42 o
   3   8  15       81.86       82.20      8.95 o
   4   8  15        0.17       -2.29      4.84 o
   5   8  15        0.29        6.60      6.21 o
   6   8  15        2.20       11.58      8.63 o
   1   9  15       47.65       67.42      8.88 o
   2   9  15       43.80       42.00      9.30 o
   3   9  15      161.79      149.53     12.07 o
   4   9  15        7.32       15.30      6.33 o
   5   9  15       10.72        9.42      6.73 o
   6   9  15        3.62        9.25      9.54 o
   0  10  15       92.48      103.67     16.05 o
   1  10  15       74.85       73.54      9.42 o
   2  10  15        0.58        7.21      6.01 o
   3  10  15        2.53        4.15      5.30 o
   4  10  15       66.92       66.46      9.91 o
   5  10  15        0.67        3.01      7.96 o
   1  11  15       27.33       25.98      6.78 o
   2  11  15        0.35        0.91      6.00 o
   3  11  15      103.48       93.09     11.57 o
   4  11  15       18.72       22.78     11.31 o
   0  12  15        8.14       34.33     18.46 o
   1  12  15        4.28       10.59      8.87 o
   2  12  15       38.45       26.65      9.66 o
   3  12  15        0.46        1.40      7.59 o
   1  13  15        1.51       10.60     11.06 o
   2  13  15        1.33       12.40     12.82 o
   0   0  16       44.97       51.52      4.51 o
   1   0  16      405.35      411.80     10.91 o
   2   0  16      923.58      787.26     16.92 o
   3   0  16        4.04        8.52      3.86 o
   4   0  16      920.77      820.91     19.01 o
   5   0  16      261.86      261.55     14.99 o
   6   0  16      124.46      121.21     14.29 o
   7   0  16        2.60       16.76      8.73 o
   8   0  16       39.91       61.53     19.19 o
   1   1  16        1.76        4.16      2.04 o
   2   1  16      291.51      277.56      6.75 o
   3   1  16        2.87       11.33      2.80 o
   4   1  16        0.03        1.21      2.73 o
   5   1  16       25.29       27.99      5.72 o
   6   1  16       16.73       20.12      5.66 o
   7   1  16       52.49       67.54      8.80 o
   8   1  16        0.99       14.85      8.02 o
   0   2  16     3609.91     3404.84     47.95 o
   1   2  16       24.48       27.89      2.99 o
   2   2  16      358.22      338.03      7.93 o
   3   2  16      240.09      237.18      7.88 o
   4   2  16      440.69      390.66     10.92 o
   5   2  16      162.22      155.30     11.11 o
   6   2  16       70.02       73.95     14.50 o
   7   2  16       16.23       24.05      7.68 o
   8   2  16        0.82        5.82      7.62 o
   1   3  16      717.22      668.28     11.41 o
   2   3  16        0.06        3.00      2.28 o
   3   3  16      409.68      407.38     10.01 o
   4   3  16      104.83       83.34      7.19 o
   5   3  16      403.05      386.22     17.73 o
   6   3  16       32.19       28.01      7.79 o
   7   3  16       14.59       32.45      8.40 o
   8   3  16        9.98       12.54      8.51 o
   0   4  16        6.56       19.23      4.86 o
   1   4  16       17.04       34.60      4.24 o
   2   4  16     1604.42     1450.85     42.12 o
   3   4  16      151.42      158.01      9.18 o
   4   4  16       72.97       97.68      7.84 o
   5   4  16        0.70       -0.13      5.34 o
   6   4  16       22.47       14.61      8.44 o
   7   4  16       20.93       33.00     12.95 o
   1   5  16      743.79      650.07     34.80 o
   2   5  16        9.87        7.98      3.76 o
   3   5  16        0.41        6.00      3.91 o
   4   5  16        2.06       10.10      4.47 o
   5   5  16      109.13      117.81     11.98 o
   6   5  16       79.20       85.47     13.40 o
   7   5  16       26.17       39.41     12.25 o
   0   6  16      246.43      303.05     22.06 o
   1   6  16        0.08       17.70      5.50 o
   2   6  16       64.55       88.89      8.57 o
   3   6  16       15.46        2.62      4.68 o
   4   6  16       26.37       50.69      6.40 o
   5   6  16        5.33       20.83      5.82 o
   6   6  16       33.01       27.68     13.31 o
   7   6  16        0.56       -3.00      7.29 o
   1   7  16      114.67      108.82     16.07 o
   2   7  16        5.34        1.39      3.77 o
   3   7  16       28.86       25.96      5.92 o
   4   7  16       45.05       69.01      8.74 o
   5   7  16       15.81       20.58      6.92 o
   6   7  16       25.74       40.63     10.66 o
   7   7  16        0.83       21.75     12.65 o
   0   8  16       38.80       52.70     11.79 o
   1   8  16      156.49      167.27     13.20 o
   2   8  16       90.33       67.06      7.96 o
   3   8  16       18.04       15.54      6.31 o
   4   8  16        5.68       15.51      6.58 o
   5   8  16       10.24        4.52      6.84 o
   6   8  16        1.33        7.65      8.74 o
   1   9  16        0.38        6.57      5.40 o
   2   9  16        4.45        1.67      6.75 o
   3   9  16        7.79        8.80      5.27 o
   4   9  16        3.09       12.96      6.20 o
   5   9  16        7.35       22.16      8.50 o
   6   9  16        0.00       18.01      9.54 o
   0  10  16      250.17      244.07     37.96 o
   1  10  16       61.30       59.99      9.21 o
   2  10  16      108.61      129.30     12.90 o
   3  10  16       17.54       17.75      5.82 o
   4  10  16       48.14       55.26      9.34 o
   5  10  16       27.79       25.27      8.81 o
   1  11  16       27.18       29.89     10.60 o
   2  11  16       51.90       68.72     10.35 o
   3  11  16        5.45        7.29      7.23 o
   4  11  16        1.36        7.98      7.46 o
   0  12  16        0.10        8.61      9.37 o
   1  12  16       25.96       35.69     10.36 o
   2  12  16       10.11        2.94      8.48 o
   3  12  16        1.87       21.37      7.65 o
   1  13  16        9.92        0.91     12.86 o
   1   1  17      570.85      496.82      9.51 o
   2   1  17        0.26       -0.50      2.13 o
   3   1  17     1709.71     1458.96     23.14 o
   4   1  17      260.85      257.92      8.44 o
   5   1  17        5.68       17.43      4.83 o
   6   1  17        0.06        4.10      4.97 o
   7   1  17      205.75      191.65     14.45 o
   8   1  17        2.69        5.82      7.22 o
   0   2  17        2.02       -1.65      2.56 o
   1   2  17      274.18      248.55      7.03 o
   2   2  17      398.49      333.65      8.13 o
   3   2  17       92.77      108.96      7.00 o
   4   2  17       14.41       28.43      4.72 o
   5   2  17       37.11       44.65      7.69 o
   6   2  17        6.25       18.88      6.95 o
   7   2  17        1.24       15.15     11.43 o
   8   2  17       22.67       25.70      8.69 o
   1   3  17      125.78      125.72      5.83 o
   2   3  17        1.03        4.36      2.49 o
   3   3  17        2.54       21.29      3.53 o
   4   3  17        5.20        1.17      3.74 o
   5   3  17       41.59       43.04      8.45 o
   6   3  17        2.15       10.20      6.79 o
   7   3  17        0.15        7.93      7.24 o
   0   4  17      408.37      401.40     16.96 o
   1   4  17       20.27       26.66      4.20 o
   2   4  17      972.55      820.44     17.42 o
   3   4  17       42.60       42.18      5.61 o
   4   4  17      207.21      258.29     12.34 o
   5   4  17      170.37      205.70     15.78 o
   6   4  17      168.46      153.94     14.44 o
   7   4  17        2.93        8.28      7.45 o
   1   5  17      933.21      869.75     28.56 o
   2   5  17      157.19      149.59      8.73 o
   3   5  17       64.02       69.35      6.79 o
   4   5  17        0.61        9.39      4.63 o
   5   5  17       80.97       99.29     11.23 o
   6   5  17        0.33        5.88      6.45 o
   7   5  17       18.07        8.89      8.21 o
   0   6  17      308.75      231.92     20.07 o
   1   6  17      656.85      581.28     24.66 o
   2   6  17      421.42      359.07     13.95 o
   3   6  17        0.44       -0.01      5.17 o
   4   6  17        8.92       20.12      5.47 o
   5   6  17        2.80       -3.01      5.32 o
   6   6  17        4.96       14.82      7.27 o
   7   6  17       39.17       26.07      8.73 o
   1   7  17       54.48       42.88      7.43 o
   2   7  17       19.64       20.38      5.49 o
   3   7  17       38.09       33.23      6.19 o
   4   7  17       71.39      108.80     10.59 o
   5   7  17        3.92       25.84      7.49 o
   6   7  17        3.49        9.54     11.53 o
   0   8  17      105.51       90.47     14.82 o
   1   8  17       75.92       77.13      9.28 o
   2   8  17       16.78       19.23      5.49 o
   3   8  17        9.04       16.26      8.01 o
   4   8  17       22.08       31.90      7.55 o
   5   8  17        0.82        4.40      7.28 o
   6   8  17        8.55        7.05      8.57 o
   1   9  17       54.52       57.07      8.53 o
   2   9  17       44.41       20.80      6.55 o
   3   9  17       68.39       71.56      9.08 o
   4   9  17        1.21       10.32      6.23 o
   5   9  17        7.74       13.34      7.19 o
   0  10  17       11.39       13.07      8.90 o
   1  10  17        2.29       16.10      5.98 o
   2  10  17        3.01        9.35      6.24 o
   3  10  17       11.17       12.42      6.22 o
   4  10  17       57.35       43.77     11.87 o
   5  10  17        0.08       13.26      7.55 o
   1  11  17       30.43       54.27      9.88 o
   2  11  17       12.29       16.43      8.27 o
   3  11  17       56.56       67.08      9.28 o
   4  11  17        9.26        5.43      8.30 o
   0  12  17        3.88       24.71     11.19 o
   1  12  17        6.42        0.04      8.10 o
   2  12  17        7.48       10.84      8.78 o
   3  12  17        1.03       10.33      7.22 o
   0   0  18      915.79      784.64     27.32 o
   1   0  18      633.30      623.93     14.48 o
   2   0  18        0.04        1.26      3.33 o
   3   0  18      201.50      226.88     11.03 o
   4   0  18     1818.64     1550.17     29.51 o
   5   0  18       38.31       40.89      7.66 o
   6   0  18       74.06       69.34     11.52 o
   7   0  18        6.64       -0.42     17.13 o
   8   0  18       32.87       41.07     13.48 o
   1   1  18      393.60      384.70      8.41 o
   2   1  18       18.12       23.75      3.28 o
   3   1  18      573.43      494.95     10.10 o
   4   1  18       89.23      105.74      6.12 o
   5   1  18       23.52       27.00      5.80 o
   6   1  18        3.56        8.32      5.55 o
   7   1  18        1.66        1.36      7.61 o
   8   1  18        8.57      -11.98      7.99 o
   0   2  18      344.99      337.25     13.51 o
   1   2  18       46.67       50.15      3.96 o
   2   2  18      137.21      146.37      6.59 o
   3   2  18       48.24       37.52      4.15 o
   4   2  18        1.32        2.93      4.32 o
   5   2  18        2.24       10.34      4.79 o
   6   2  18       83.93       80.41     12.38 o
   7   2  18        1.80        9.16      7.66 o
   1   3  18        1.80       -0.05      2.21 o
   2   3  18       40.65       50.59      4.47 o
   3   3  18      216.22      185.31      9.01 o
   4   3  18      147.17      138.10     10.94 o
   5   3  18       79.18       79.77     11.96 o
   6   3  18        7.37       10.22      6.85 o
   7   3  18        3.53       15.41      7.87 o
   0   4  18      311.77      318.89     51.91 o
   1   4  18       18.07       11.15      3.40 o
   2   4  18        7.20       21.14      4.97 o
   3   4  18        3.94        9.49      3.90 o
   4   4  18        0.08       10.96      4.48 o
   5   4  18        0.01       11.50      6.31 o
   6   4  18        2.28       16.17      7.35 o
   7   4  18        1.97        9.45      7.41 o
   1   5  18      558.68      506.60     15.73 o
   2   5  18      236.85      242.52     13.00 o
   3   5  18      121.56      145.62      9.61 o
   4   5  18        4.05        3.55      4.21 o
   5   5  18      312.29      389.65     25.80 o
   6   5  18       28.37       54.34      9.85 o
   7   5  18        3.54       -0.46      8.39 o
   0   6  18      108.67      118.02     15.94 o
   1   6  18      107.73      106.77     12.66 o
   2   6  18      244.18      218.00     12.69 o
   3   6  18       19.73       17.93      5.36 o
   4   6  18        3.49       11.12      5.51 o
   5   6  18        0.00       11.20      6.46 o
   6   6  18       14.23       22.22      7.96 o
   7   6  18        0.03        2.94      6.88 o
   1   7  18      109.96      102.40     10.75 o
   2   7  18       87.60       79.00      8.62 o
   3   7  18       22.09       44.68      6.88 o
   4   7  18        3.45       11.15      7.69 o
   5   7  18       59.58       52.77      9.14 o
   6   7  18       12.64       24.01     10.40 o
   0   8  18      331.37      280.60     23.95 o
   1   8  18        5.51       16.50      5.61 o
   2   8  18      100.72      114.73     11.80 o
   3   8  18        7.65        5.94      7.68 o
   4   8  18       45.46       54.69      9.27 o
   5   8  18       18.06       25.86     11.85 o
   6   8  18        5.32       15.59     10.94 o
   1   9  18       10.68        6.55      5.31 o
   2   9  18        0.10        9.02      4.86 o
   3   9  18       10.24       19.78      6.27 o
   4   9  18        2.52       13.23      6.82 o
   5   9  18        1.35       17.73      9.43 o
   0  10  18       88.03       76.74     15.61 o
   1  10  18        8.96       28.66      7.38 o
   2  10  18       71.26       67.38      8.71 o
   3  10  18        9.95       21.68      6.69 o
   4  10  18        2.92       11.00      7.30 o
   5  10  18        0.72        7.14      7.37 o
   1  11  18       31.33       29.35      8.35 o
   2  11  18        0.30        5.64      6.80 o
   3  11  18       16.86       15.79      6.59 o
   4  11  18       23.47       17.99     14.89 o
   0  12  18       27.84       10.44     14.24 o
   1  12  18       14.37        8.03      8.00 o
   2  12  18        3.04       -2.01      8.26 o
   1   1  19      228.20      229.02      8.14 o
   2   1  19      178.15      165.82      7.04 o
   3   1  19      162.45      143.12      6.66 o
   4   1  19       22.97       23.27      3.69 o
   5   1  19        7.04       16.33      5.58 o
   6   1  19        1.75       12.70      5.94 o
   7   1  19       24.14       28.06      9.05 o
   0   2  19      163.01      177.61     13.04 o
   1   2  19       19.58       14.98      2.92 o
   2   2  19      114.24      146.79      6.77 o
   3   2  19       10.52        8.66      3.47 o
   4   2  19        3.53        1.91      3.45 o
   5   2  19        0.00       -0.76      5.17 o
   6   2  19       25.19       49.48      9.15 o
   7   2  19       20.17       32.27      9.10 o
   1   3  19       57.87       52.89      4.51 o
   2   3  19        2.01        5.31      2.85 o
   3   3  19        4.27        8.36      3.64 o
   4   3  19       16.82       12.51      5.73 o
   5   3  19       23.42       29.93      7.43 o
   6   3  19        3.23        7.13      6.56 o
   7   3  19       10.76        8.26      7.59 o
   0   4  19      405.96      382.54     21.97 o
   1   4  19       46.40       65.84      6.01 o
   2   4  19        3.30       -3.02      3.36 o
   3   4  19       26.51       21.51      4.74 o
   4   4  19      159.94      124.54     11.10 o
   5   4  19       65.77       48.22      8.85 o
   6   4  19        0.66       20.11      7.66 o
   7   4  19       10.82        3.10      7.39 o
   1   5  19      217.15      203.28     12.05 o
   2   5  19       70.92       59.42      7.72 o
   3   5  19      225.69      243.85     12.03 o
   4   5  19        2.80        7.24      4.64 o
   5   5  19       18.71       29.18      7.77 o
   6   5  19       15.29       17.17      7.49 o
   7   5  19        0.17       11.99     13.59 o
   0   6  19        9.33       10.32     13.95 o
   1   6  19      304.33      283.25     21.09 o
   2   6  19      956.53      819.44     21.84 o
   3   6  19      227.47      212.67     13.61 o
   4   6  19      199.85      213.48     17.37 o
   5   6  19        3.74        9.43      8.84 o
   6   6  19      216.28      263.36     26.62 o
   1   7  19      394.84      331.36     28.65 o
   2   7  19      177.89      163.62     12.22 o
   3   7  19      161.57      147.58     11.93 o
   4   7  19        5.19       13.24      5.79 o
   5   7  19       62.18       97.50     12.08 o
   6   7  19        0.54       15.68     10.12 o
   0   8  19       50.80       39.09     12.28 o
   1   8  19       54.36       24.99      6.96 o
   2   8  19       12.56       19.72      5.97 o
   3   8  19        2.91       -1.89      6.08 o
   4   8  19        2.99       11.99      6.68 o
   5   8  19       17.95       41.34      9.79 o
   6   8  19        1.14       11.82      9.48 o
   1   9  19      134.93      120.99     16.42 o
   2   9  19        2.81       12.41      5.37 o
   3   9  19      113.89      112.49     11.26 o
   4   9  19        5.65       12.68      6.72 o
   5   9  19       16.84       17.73     10.90 o
   0  10  19       21.00       16.58      9.60 o
   1  10  19       10.71       20.57      7.09 o
   2  10  19       24.84       29.60      7.45 o
   3  10  19       17.81       24.56      7.88 o
   4  10  19        2.54       12.13      7.64 o
   1  11  19       10.73       12.50      7.10 o
   2  11  19       18.04       28.79      7.15 o
   3  11  19       36.25       53.51      9.34 o
   0  12  19       13.87       10.41     25.93 o
   1  12  19        3.93       19.24      8.03 o
   2  12  19       23.53       26.09     10.05 o
   0   0  20     2580.53     2136.60     80.18 o
   1   0  20        0.31       -3.10      3.36 o
   2   0  20      499.95      445.59     16.00 o
   3   0  20     1341.39     1114.03     23.61 o
   4   0  20        4.31        9.15      4.57 o
   5   0  20      623.32      530.03     19.49 o
   6   0  20       47.07       67.17     11.81 o
   7   0  20       36.08       33.36     14.20 o
   1   1  20      185.42      163.18      7.52 o
   2   1  20      158.74      164.25      7.51 o
   3   1  20        0.04        4.43      2.99 o
   4   1  20       62.47       61.30      5.45 o
   5   1  20      349.42      357.59     13.45 o
   6   1  20        3.97        7.23      5.94 o
   7   1  20       19.24       31.91      9.24 o
   0   2  20       27.14       27.35      5.19 o
   1   2  20       81.57       79.00      5.70 o
   2   2  20        1.55       -0.47      2.98 o
   3   2  20        0.59        0.28      2.91 o
   4   2  20        4.00       13.11      3.87 o
   5   2  20       25.99       25.33      7.10 o
   6   2  20       18.14       33.34      8.23 o
   7   2  20        7.15       15.06      7.84 o
   1   3  20       98.36      107.33      6.56 o
   2   3  20       68.75       98.58      6.70 o
   3   3  20       19.25       27.66      4.52 o
   4   3  20        3.20        8.48      4.39 o
   5   3  20       81.72       75.38     10.28 o
   6   3  20        0.09       -3.54      7.27 o
   7   3  20        3.60       11.48      8.45 o
   0   4  20      601.97      572.97     22.29 o
   1   4  20       20.05       26.01      5.07 o
   2   4  20       74.25       62.64      8.10 o
   3   4  20        1.54       12.28      4.57 o
   4   4  20       29.11       36.59      5.69 o
   5   4  20       18.99       17.16      6.76 o
   6   4  20        6.22       14.33      8.05 o
   7   4  20        1.07       19.05      8.74 o
   1   5  20      184.02      178.06     11.62 o
   2   5  20        1.48        7.20      4.92 o
   3   5  20       32.10       30.12      6.51 o
   4   5  20        0.01       11.50      4.87 o
   5   5  20      177.69      170.72     14.85 o
   6   5  20        1.97       21.86      8.07 o
   7   5  20       16.88       17.73     15.01 o
   0   6  20      481.93      476.19     33.87 o
   1   6  20      260.92      242.62     15.51 o
   2   6  20       91.40       98.48     10.83 o
   3   6  20        3.68        8.07      5.72 o
   4   6  20        3.53        5.13      5.61 o
   5   6  20        2.33        6.66      7.98 o
   6   6  20       19.93       12.13      9.68 o
   1   7  20       13.95       22.99      6.54 o
   2   7  20       63.52       52.50      7.48 o
   3   7  20       49.75       55.96      8.20 o
   4   7  20       16.50       22.11      6.48 o
   5   7  20      102.71      117.84     15.33 o
   6   7  20        2.05       10.04     13.84 o
   0   8  20      887.67      736.36     34.22 o
   1   8  20       11.23       17.90      6.34 o
   2   8  20       90.95       65.58      9.69 o
   3   8  20        6.99       14.58      6.11 o
   4   8  20       94.06       82.52     11.00 o
   5   8  20        0.86       16.98      8.06 o
   1   9  20       29.53       38.17      7.89 o
   2   9  20       45.91       34.89      6.54 o
   3   9  20       13.28       20.38      6.49 o
   4   9  20       10.43       37.53      8.29 o
   5   9  20        2.43       -4.87      9.45 o
   0  10  20        0.08       10.17     18.12 o
   1  10  20        0.40       12.22      6.43 o
   2  10  20       56.86       41.53      7.59 o
   3  10  20        2.09       11.52     10.91 o
   4  10  20        3.77        0.92      7.08 o
   1  11  20        7.80       -2.69      6.67 o
   2  11  20        2.68       11.14      8.69 o
   3  11  20        8.68       15.73      6.65 o
   0  12  20      106.97      113.60     18.25 o
   1  12  20        6.72        8.94      7.83 o
   1   1  21      593.54      506.03     13.98 o
   2   1  21       30.09       32.39      4.39 o
   3   1  21      126.05      148.07      7.41 o
   4   1  21       30.98       33.45      5.33 o
   5   1  21        9.96       27.01      5.40 o
   6   1  21       34.66       41.19      9.46 o
   7   1  21        1.33       17.04      8.37 o
   0   2  21       54.98       69.21      9.71 o
   1   2  21        0.32       -0.07      2.94 o
   2   2  21      557.24      501.73     11.82 o
   3   2  21       15.99        8.02      3.28 o
   4   2  21      353.38      358.26     12.46 o
   5   2  21       62.82       68.85      9.57 o
   6   2  21       76.24       83.77     11.47 o
   7   2  21        6.96       -2.02      6.80 o
   1   3  21       27.39       38.60      5.03 o
   2   3  21      129.24      136.17      8.49 o
   3   3  21        7.64       13.46      4.14 o
   4   3  21        0.02        5.39      4.50 o
   5   3  21        0.25        1.89      5.74 o
   6   3  21        5.08        4.35      7.10 o
   7   3  21       21.72       34.64      9.90 o
   0   4  21       22.44       27.86      8.01 o
   1   4  21        0.29       -1.21      4.56 o
   2   4  21      340.01      345.01     11.50 o
   3   4  21        3.83        2.88      3.93 o
   4   4  21      117.72      124.84      9.55 o
   5   4  21        3.71        9.57      6.63 o
   6   4  21       22.32       23.52      8.26 o
   7   4  21       29.53       33.90     10.12 o
   1   5  21       76.47       63.62      9.39 o
   2   5  21       56.41       25.42      6.15 o
   3   5  21       70.57       87.20      9.35 o
   4   5  21        9.59       31.99      6.92 o
   5   5  21        2.35       11.70      7.03 o
   6   5  21        0.00        8.21      7.74 o
   0   6  21       98.58       93.88     16.62 o
   1   6  21      371.79      309.13     14.77 o
   2   6  21      139.97      147.08     11.57 o
   3   6  21       23.96       21.28      6.18 o
   4   6  21       30.66       39.64      7.48 o
   5   6  21       33.18       39.89     10.90 o
   6   6  21       41.46       34.63     11.94 o
   1   7  21      292.08      246.74     16.50 o
   2   7  21       41.16       39.10      7.10 o
   3   7  21        0.36        8.40      5.68 o
   4   7  21        0.23        5.82      5.73 o
   5   7  21        7.15       11.96      9.74 o
   6   7  21        7.08       -1.59      9.14 o
   0   8  21       99.13      103.64     17.79 o
   1   8  21        0.04       -5.68      5.37 o
   2   8  21       66.01       62.46      9.51 o
   3   8  21        0.19        5.62      5.65 o
   4   8  21       12.46       22.46      8.10 o
   5   8  21        0.41        7.37      7.84 o
   1   9  21       39.38       36.54      9.39 o
   2   9  21       41.55       57.35      9.35 o
   3   9  21       54.89       65.64     14.25 o
   4   9  21        2.17       19.89      8.15 o
   5   9  21        0.23       14.29      9.71 o
   0  10  21        6.13       11.75      9.87 o
   1  10  21        6.60        4.92     13.06 o
   2  10  21        3.98       -0.44      6.05 o
   3  10  21       10.01       20.19      8.11 o
   4  10  21        0.97        6.33      7.96 o
   1  11  21       52.12       32.74      8.47 o
   2  11  21        3.61        8.34      6.71 o
   3  11  21        1.50        3.74      6.14 o
   0  12  21        6.36       21.97     16.87 o
   0   0  22      406.11      310.94     26.48 o
   1   0  22      504.67      460.58     24.11 o
   2   0  22      498.98      415.40     17.56 o
   3   0  22       16.58       25.72      5.88 o
   4   0  22      146.99      111.88     10.37 o
   5   0  22       30.88       40.42      9.09 o
   6   0  22       17.23        9.53      8.43 o
   7   0  22       20.28       60.98     16.29 o
   1   1  22       54.31       50.99      5.02 o
   2   1  22       34.75       38.45      4.80 o
   3   1  22       55.86       58.82      5.62 o
   4   1  22      329.42      321.25     11.60 o
   5   1  22       14.80       18.31      4.94 o
   6   1  22        0.59        9.24      6.87 o
   7   1  22       52.58       43.51     11.51 o
   0   2  22      557.81      465.94     19.48 o
   1   2  22        5.49        9.63      3.47 o
   2   2  22      205.66      185.50      8.83 o
   3   2  22       42.51       57.48      6.03 o
   4   2  22      149.59      171.08      9.79 o
   5   2  22        0.45        9.83      6.41 o
   6   2  22        3.08        1.86      6.89 o
   7   2  22        0.69       -0.29      7.33 o
   1   3  22      563.72      447.81     12.39 o
   2   3  22       62.88       69.99      6.45 o
   3   3  22      698.68      596.16     15.92 o
   4   3  22       22.61       56.60      6.81 o
   5   3  22      149.52      163.11     14.10 o
   6   3  22        0.45        8.12      8.92 o
   7   3  22       44.39       37.22     10.86 o
   0   4  22       65.39       60.78     10.86 o
   1   4  22       98.89      116.40     10.40 o
   2   4  22       19.95       23.13      5.68 o
   3   4  22       62.65       73.43      7.52 o
   4   4  22        6.26       17.65      5.70 o
   5   4  22        4.05        9.00      6.57 o
   6   4  22        0.00       13.37      7.79 o
   1   5  22        3.44        7.01      7.69 o
   2   5  22       25.78       28.82      7.31 o
   3   5  22       10.82       33.71      6.72 o
   4   5  22       17.36       38.95      8.54 o
   5   5  22       74.24       75.20     13.08 o
   6   5  22        9.35       23.99      8.48 o
   0   6  22       55.45       51.49     15.37 o
   1   6  22       40.83       37.17     10.09 o
   2   6  22       75.07       79.29      9.05 o
   3   6  22        0.52        8.77      5.61 o
   4   6  22        6.43       20.10      6.59 o
   5   6  22       17.47       24.29      9.93 o
   6   6  22        7.36       18.68     10.27 o
   1   7  22       90.93       83.02     10.35 o
   2   7  22        3.50        5.29      5.08 o
   3   7  22       14.75       19.62      6.11 o
   4   7  22       10.47        1.51     10.52 o
   5   7  22        1.28        2.49      8.30 o
   0   8  22       20.61       28.34     12.49 o
   1   8  22       41.18       47.83      9.03 o
   2   8  22       41.82       42.16      8.42 o
   3   8  22        0.77       17.22      6.30 o
   4   8  22        9.99       22.39      8.21 o
   5   8  22        5.98        9.28      9.11 o
   1   9  22       11.71       23.47      7.77 o
   2   9  22        0.19       13.59      5.86 o
   3   9  22       16.18       23.55      7.20 o
   4   9  22        3.64       -2.58      6.68 o
   0  10  22       68.54       50.53     14.62 o
   1  10  22       34.18       24.34      8.30 o
   2  10  22       15.04       25.18      8.77 o
   3  10  22        0.72        8.03     10.43 o
   1  11  22        0.02       11.97      7.12 o
   2  11  22        0.46        8.55      7.09 o
   1   1  23       25.24       19.49      4.16 o
   2   1  23       47.59       65.17      7.10 o
   3   1  23      131.12      137.14      8.00 o
   4   1  23       17.94       14.29      4.80 o
   5   1  23        3.71       20.19      5.74 o
   6   1  23        1.52        6.08     10.80 o
   7   1  23        0.14       16.15      7.64 o
   0   2  23        3.33       17.62      5.09 o
   1   2  23       11.50       21.50      4.12 o
   2   2  23       50.70       46.10      5.33 o
   3   2  23        2.98        3.69      3.67 o
   4   2  23      366.03      351.11     14.86 o
   5   2  23      105.84      118.21     14.80 o
   6   2  23        1.43       13.86      7.45 o
   7   2  23        0.27       11.72     11.49 o
   1   3  23      662.87      566.49     14.35 o
   2   3  23       77.07       87.28      7.44 o
   3   3  23       28.74       43.81      5.76 o
   4   3  23       20.05       22.17      6.19 o
   5   3  23       45.75       56.70     10.10 o
   6   3  23       40.03       49.70     11.71 o
   0   4  23       18.72       32.93      9.82 o
   1   4  23        0.01        4.20      4.91 o
   2   4  23      424.52      398.63     16.71 o
   3   4  23        3.14        3.98      5.11 o
   4   4  23      159.42      163.77     16.09 o
   5   4  23        2.02        5.65      6.75 o
   6   4  23      112.95      119.64     13.30 o
   1   5  23        4.39        6.61      7.55 o
   2   5  23       25.48       28.96      7.79 o
   3   5  23       56.05       26.58      7.71 o
   4   5  23        1.30        7.55      5.63 o
   5   5  23       22.16       26.13     16.16 o
   6   5  23        1.74        3.21      9.53 o
   0   6  23        6.52       15.66     11.23 o
   1   6  23       23.46       34.67     10.33 o
   2   6  23       54.18       53.29      9.05 o
   3   6  23       30.14       32.45      8.37 o
   4   6  23       25.70       46.94      8.45 o
   5   6  23       35.50       32.25     10.73 o
   6   6  23        0.97       28.50     10.64 o
   1   7  23       76.18       95.41     11.38 o
   2   7  23       49.91       49.17      9.37 o
   3   7  23        6.54       18.04      6.36 o
   4   7  23        2.73       -2.26      6.08 o
   5   7  23        8.99       33.40     10.26 o
   0   8  23        8.20       11.58     21.51 o
   1   8  23       51.92       47.07      9.16 o
   2   8  23       16.36       16.86      8.70 o
   3   8  23       18.16       30.15      7.78 o
   4   8  23       17.83       21.71      8.59 o
   5   8  23        0.03        6.05      9.04 o
   1   9  23      119.89      115.09     12.86 o
   2   9  23        2.34       16.81      7.76 o
   3   9  23       31.85       40.62     14.81 o
   4   9  23        0.28        7.03      7.86 o
   0  10  23        7.35        0.06      9.24 o
   1  10  23        0.81       -1.28      6.76 o
   2  10  23       16.39       17.69      8.78 o
   3  10  23        0.00        0.29      6.19 o
   1  11  23       20.12       11.30      8.07 o
   0   0  24       92.14       66.29     16.37 o
   1   0  24       39.12       32.84      7.16 o
   2   0  24       19.53       25.95      6.24 o
   3   0  24       51.66       72.69      8.73 o
   4   0  24       62.75       71.15     11.18 o
   5   0  24       37.45       27.15      8.50 o
   6   0  24        5.51       13.20     13.03 o
   1   1  24        2.49        0.98      3.16 o
   2   1  24        0.13        1.39      3.45 o
   3   1  24       75.30       71.78      6.30 o
   4   1  24       86.46       74.20     10.40 o
   5   1  24        9.23       21.02      6.94 o
   6   1  24        3.73       20.34      9.16 o
   0   2  24      985.60      800.05     23.04 o
   1   2  24        0.00        0.91      3.36 o
   2   2  24       50.09       39.71      5.34 o
   3   2  24       40.46       40.02      5.65 o
   4   2  24       11.59       26.59      5.91 o
   5   2  24        0.14       22.41      8.11 o
   6   2  24       16.19       24.88     10.12 o
   1   3  24       63.03       71.35      6.65 o
   2   3  24        5.66        4.80      5.37 o
   3   3  24       20.98       20.25      5.52 o
   4   3  24       20.30       14.45      5.96 o
   5   3  24       64.81       58.13     10.58 o
   6   3  24        0.06       36.79     10.30 o
   0   4  24        0.52       -0.57      5.84 o
   1   4  24        4.47       12.14      5.52 o
   2   4  24      341.44      295.81     15.56 o
   3   4  24       34.57       18.24      7.27 o
   4   4  24       14.76       42.22      7.30 o
   5   4  24        0.39       18.97      9.53 o
   6   4  24       19.72       32.33      9.27 o
   1   5  24       11.20       14.98      8.11 o
   2   5  24       22.98       30.53      7.90 o
   3   5  24      155.27      159.38     16.39 o
   4   5  24       11.89       14.33      8.77 o
   5   5  24       55.37       79.36     16.89 o
   6   5  24        3.30       32.52     16.98 o
   0   6  24      111.68      100.88     19.21 o
   1   6  24        1.20        4.09      6.85 o
   2   6  24        6.65        6.92      9.94 o
   3   6  24        0.11        2.35      6.97 o
   4   6  24       17.84       33.72      8.43 o
   5   6  24        0.45        6.80     11.97 o
   1   7  24        2.68        6.42      6.49 o
   2   7  24        1.90        4.35      6.94 o
   3   7  24      109.91      100.09     13.66 o
   4   7  24        9.23       28.00      9.93 o
   5   7  24       19.43       10.47     13.85 o
   0   8  24        2.29       20.77     11.50 o
   1   8  24        1.08        9.02      6.40 o
   2   8  24      245.76      220.72     17.62 o
   3   8  24        0.01        6.34      7.28 o
   4   8  24       18.52       45.87     11.09 o
   1   9  24        5.18        5.96     12.67 o
   2   9  24        7.41        3.59      7.00 o
   3   9  24        4.48       25.94      8.89 o
   4   9  24        6.86       23.02     13.44 o
   0  10  24      134.26      130.52     21.19 o
   1  10  24       46.03       36.24      9.46 o
   2  10  24       19.82       21.92      8.92 o
   1   1  25       83.30       87.92      6.77 o
   2   1  25       62.93       76.98      6.42 o
   3   1  25        0.68        9.25      4.00 o
   4   1  25       38.20       74.51      7.96 o
   5   1  25       34.45       45.31      7.79 o
   6   1  25        4.15       19.61      9.42 o
   0   2  25      150.58      132.69     11.38 o
   1   2  25        0.62        6.41      3.75 o
   2   2  25        1.08       13.74      4.35 o
   3   2  25      203.45      228.10     11.51 o
   4   2  25      169.09      153.00     10.90 o
   5   2  25       67.78       87.34     12.36 o
   6   2  25        0.71        9.04      9.68 o
   1   3  25      310.27      275.21     13.84 o
   2   3  25        7.54       19.29      5.64 o
   3   3  25        0.00        8.91      4.31 o
   4   3  25        9.85       15.06      7.82 o
   5   3  25        7.35       13.90      8.04 o
   6   3  25        6.39       12.93      8.40 o
   0   4  25      103.07       87.35     12.70 o
   1   4  25      421.00      391.19     16.47 o
   2   4  25       23.30       26.26      6.17 o
   3   4  25        3.81       19.04      6.73 o
   4   4  25       22.67       26.96      8.61 o
   5   4  25       19.41       17.66     12.65 o
   6   4  25       67.16       62.73     19.65 o
   1   5  25        0.39       -0.03      6.55 o
   2   5  25       53.86       58.66      9.88 o
   3   5  25       51.08       52.80      9.50 o
   4   5  25        0.43        8.45     10.93 o
   5   5  25        4.96        5.80     21.55 o
   0   6  25       51.90       55.70     14.87 o
   1   6  25       23.46       35.12      8.91 o
   2   6  25      165.74      184.81     24.66 o
   3   6  25       16.03       19.89      9.15 o
   4   6  25      106.81      109.41     14.89 o
   5   6  25        5.65       -5.06     13.15 o
   1   7  25       71.89       90.95     11.93 o
   2   7  25       15.01       19.90     10.54 o
   3   7  25       70.97       80.05     11.97 o
   4   7  25       20.78       34.05      9.72 o
   5   7  25       34.40       21.99     23.43 o
   0   8  25        2.64        5.68      9.29 o
   1   8  25       16.76       15.01     13.47 o
   2   8  25        2.09        7.59      7.26 o
   3   8  25        1.85        2.41     10.76 o
   4   8  25       26.10       26.09      9.62 o
   1   9  25      107.14      103.55     12.94 o
   2   9  25        0.00        8.47      7.46 o
   3   9  25        3.99       16.16     10.88 o
   0  10  25       12.45        6.92     11.82 o
   1  10  25        0.29        3.18      6.99 o
   2  10  25        9.37        8.26      7.67 o
   0   0  26      150.39      145.70     17.73 o
   1   0  26        0.10        5.85      4.96 o
   2   0  26      264.53      236.72     14.94 o
   3   0  26       59.18       52.04      8.13 o
   4   0  26      189.03      196.90     17.12 o
   5   0  26       15.80       24.83     10.13 o
   6   0  26       11.40        6.77     16.95 o
   1   1  26      162.30      142.93      8.44 o
   2   1  26       10.74       17.47      4.31 o
   3   1  26      183.28      201.96     10.91 o
   4   1  26       32.89       31.89      6.05 o
   5   1  26       13.91       29.74      7.11 o
   6   1  26        2.91       10.19      9.07 o
   0   2  26       12.16       13.89      6.01 o
   1   2  26       93.84       98.49      8.11 o
   2   2  26      142.52      153.18      9.60 o
   3   2  26        1.57        3.48      4.39 o
   4   2  26       45.30       34.85      6.87 o
   5   2  26        4.54       13.11      8.41 o
   6   2  26        4.05       -1.59      8.29 o
   1   3  26        3.82        8.31      4.86 o
   2   3  26        2.09        8.99      5.04 o
   3   3  26       41.31       49.00      6.29 o
   4   3  26       47.53       76.98      8.88 o
   5   3  26       14.85       10.57     13.10 o
   6   3  26        5.49       32.62     10.15 o
   0   4  26        5.64        1.54      7.92 o
   1   4  26      143.46      148.46     12.36 o
   2   4  26        8.71       25.97      6.40 o
   3   4  26       11.76       26.66      7.82 o
   4   4  26        0.02        0.83      6.86 o
   5   4  26        3.27       13.54     11.73 o
   1   5  26       22.98       25.71      8.44 o
   2   5  26      141.82      114.86     13.06 o
   3   5  26       54.67       47.94     10.92 o
   4   5  26        2.22       -0.52      6.72 o
   5   5  26        8.64       11.57     11.45 o
   0   6  26       27.52       21.74     12.10 o
   1   6  26        2.70        1.72      6.51 o
   2   6  26        7.57       13.72     10.46 o
   3   6  26        0.19        6.99      7.29 o
   4   6  26       10.88       17.75      8.32 o
   5   6  26        0.55       -5.89     19.17 o
   1   7  26       13.76       16.18      7.12 o
   2   7  26       42.30       41.36     12.44 o
   3   7  26       47.60       53.20     10.52 o
   4   7  26        0.02       -6.74      7.59 o
   0   8  26       81.17       85.26     17.74 o
   1   8  26       82.15       77.46     11.93 o
   2   8  26        8.19       21.92      9.01 o
   3   8  26        5.94       10.72      8.09 o
   4   8  26       27.00       24.78     14.05 o
   1   9  26        9.31       -0.63      7.32 o
   2   9  26        0.33        6.68      8.16 o
   3   9  26        0.05       -0.32      9.09 o
   0  10  26        0.99       -1.30     12.44 o
   1  10  26       27.18       25.75      8.95 o
   1   1  27      323.64      308.01     12.05 o
   2   1  27       45.71       50.48      5.82 o
   3   1  27       55.64       62.55      6.57 o
   4   1  27       17.81       32.20      6.81 o
   5   1  27       77.66      118.84     12.35 o
   6   1  27        3.55       19.21      9.55 o
   0   2  27      112.94      119.11     15.55 o
   1   2  27        5.21       12.96      4.57 o
   2   2  27      294.10      245.63     12.04 o
   3   2  27        8.66       23.76      5.28 o
   4   2  27        2.35       17.59      5.33 o
   5   2  27        0.17       14.93      7.85 o
   6   2  27       64.66       63.82     17.01 o
   1   3  27        0.09        5.00      5.05 o
   2   3  27       23.76       27.02      5.92 o
   3   3  27        0.79        6.90      4.52 o
   4   3  27       15.32       29.43     11.20 o
   5   3  27        1.30        5.89      8.86 o
   0   4  27       74.13      127.10     15.30 o
   1   4  27        7.94       19.01      5.81 o
   2   4  27        0.65        8.21      5.86 o
   3   4  27       56.63       78.20     11.13 o
   4   4  27       94.72       96.80     16.29 o
   5   4  27       27.65       20.92     22.22 o
   1   5  27       25.44       48.60      9.98 o
   2   5  27       33.75       46.69      9.47 o
   3   5  27       14.57       23.58      7.85 o
   4   5  27        4.32       19.04      9.70 o
   5   5  27        0.09       -4.15     10.42 o
   0   6  27       46.95       48.30     14.32 o
   1   6  27       22.04       22.54      8.76 o
   2   6  27       20.04       16.86      8.22 o
   3   6  27        8.20       19.36      8.50 o
   4   6  27       12.34       13.74      8.37 o
   1   7  27       12.75       16.69     10.45 o
   2   7  27        1.40       16.94      9.88 o
   3   7  27        9.37        6.72      8.18 o
   4   7  27        0.10       21.79      8.69 o
   0   8  27        6.02        8.65     10.67 o
   1   8  27        4.92       24.31      9.27 o
   2   8  27        2.91        6.40      7.55 o
   3   8  27        5.92       12.32      8.22 o
   1   9  27        0.18       -1.79      8.36 o
   2   9  27       29.83       26.32      8.99 o
   0   0  28      186.95      156.47     18.81 o
   1   0  28       29.62       56.13      8.38 o
   2   0  28       68.81       47.81      8.16 o
   3   0  28        1.63       15.24      8.66 o
   4   0  28      116.60      145.58     19.58 o
   5   0  28       57.98       70.78     18.25 o
   1   1  28        8.35       13.62      4.38 o
   2   1  28       19.30       31.58      5.44 o
   3   1  28        6.33       15.71      4.57 o
   4   1  28        9.59       21.48      6.40 o
   5   1  28       11.81       22.51      7.46 o
   0   2  28        4.75       12.58      6.90 o
   1   2  28       19.09       26.47      5.83 o
   2   2  28      214.66      197.83     11.22 o
   3   2  28       70.62       61.32      6.96 o
   4   2  28       19.44       21.29      6.11 o
   5   2  28        9.20        8.53     11.89 o
   1   3  28       12.87       27.28      6.40 o
   2   3  28        1.62        2.59      5.03 o
   3   3  28      197.28      196.10     12.64 o
   4   3  28       26.79       31.37      9.06 o
   5   3  28        6.90       31.75     10.03 o
   0   4  28       38.48       51.64     10.84 o
   1   4  28        1.62        0.69      5.07 o
   2   4  28       80.52       77.69     10.11 o
   3   4  28        1.56       16.40      7.56 o
   4   4  28       11.80       29.19      8.00 o
   5   4  28        0.09       -7.15     13.28 o
   1   5  28       74.87       89.74     12.46 o
   2   5  28       36.24       54.58      9.89 o
   3   5  28       26.87       33.37      9.39 o
   4   5  28        2.16       17.90      8.30 o
   5   5  28        1.03       -1.42     16.20 o
   0   6  28        3.47       -0.89     10.67 o
   1   6  28        6.15       11.86      8.22 o
   2   6  28       21.07       12.54      9.51 o
   3   6  28        1.09        5.41      7.69 o
   4   6  28        8.84       13.62     12.14 o
   1   7  28        7.85       37.13      9.93 o
   2   7  28        8.07       14.86      8.86 o
   3   7  28        6.26       24.02      9.39 o
   0   8  28       31.14       42.47     16.04 o
   1   8  28       11.38       15.23      8.55 o
   2   8  28        0.10        4.70      8.08 o
   3   8  28        3.87       12.44     13.64 o
   1   9  28        0.57       16.56      8.47 o
   1   1  29       58.57       70.91      7.16 o
   2   1  29       19.01       34.90      5.65 o
   3   1  29        5.87       19.27      5.16 o
   4   1  29       30.11       21.86      7.07 o
   5   1  29       29.31       29.33     13.37 o
   0   2  29        7.14       31.75      8.57 o
   1   2  29        3.54       14.06      8.74 o
   2   2  29       34.61       36.18      5.96 o
   3   2  29        0.71       14.47      5.12 o
   4   2  29       18.25       40.24      8.67 o
   5   2  29       14.75       27.28      9.86 o
   1   3  29        6.83       20.97      5.96 o
   2   3  29        4.65       13.83      7.59 o
   3   3  29       48.19       76.09      8.59 o
   4   3  29       21.59       12.98      7.12 o
   5   3  29       22.43       42.14     27.69 o
   0   4  29      214.71      216.20     20.41 o
   1   4  29        6.49       32.75      7.06 o
   2   4  29       77.52       99.05     10.95 o
   3   4  29       84.78       82.52     13.48 o
   4   4  29       56.17       73.47     19.43 o
   1   5  29       11.98       37.87      9.92 o
   2   5  29        6.93        5.75      7.78 o
   3   5  29       10.44       19.46     10.28 o
   4   5  29        7.61       19.83     10.22 o
   0   6  29       19.11       25.51     13.86 o
   1   6  29        0.45        5.38      8.69 o
   2   6  29       41.64       56.88     12.74 o
   3   6  29       11.35       14.64      8.65 o
   4   6  29        6.16        7.74      8.60 o
   1   7  29        6.80       11.83      8.60 o
   2   7  29        1.86       25.10     10.00 o
   3   7  29        0.03       19.16      9.53 o
   0   8  29       16.79       32.22     13.75 o
   1   8  29        2.26       16.77     10.40 o
   2   8  29        4.81       14.58      9.73 o
   0   0  30       20.92       42.12     11.27 o
   1   0  30        4.81       13.79      7.57 o
   2   0  30        0.04       21.23      7.26 o
   3   0  30       13.89       27.33      8.37 o
   4   0  30       63.43      102.93     17.84 o
   5   0  30        6.44        8.04     10.33 o
   1   1  30       73.44       69.34      8.71 o
   2   1  30        0.17       11.93      4.87 o
   3   1  30       12.23       24.91      5.38 o
   4   1  30        1.63        9.60      6.05 o
   5   1  30        6.94       29.11     13.97 o
   0   2  30       18.87       11.64      9.38 o
   1   2  30      160.73      165.67     12.09 o
   2   2  30       13.87       22.01      5.81 o
   3   2  30       62.00       69.74      7.58 o
   4   2  30       50.42       61.55      9.20 o
   5   2  30        0.49       22.55     12.64 o
   1   3  30       23.32       30.93      6.96 o
   2   3  30      180.37      162.51     12.06 o
   3   3  30        2.77       18.60      5.98 o
   4   3  30       13.17       22.53      8.59 o
   0   4  30       14.39       17.10      8.68 o
   1   4  30       24.55       27.53      7.61 o
   2   4  30       30.96       33.72      7.82 o
   3   4  30        2.72        9.99      7.65 o
   4   4  30        7.62        6.10      7.66 o
   1   5  30      117.31      117.18     19.70 o
   2   5  30       23.69       34.88     11.47 o
   3   5  30       40.92       72.48     20.20 o
   4   5  30        0.43        3.86      7.74 o
   0   6  30        0.07       14.63     12.07 o
   1   6  30       38.03       71.91     12.29 o
   2   6  30        8.32       23.52     10.56 o
   3   6  30        0.25       16.05      8.97 o
   1   7  30       30.71       29.64     10.06 o
   2   7  30        6.71       12.84      9.37 o
   0   8  30        0.76        8.68     14.32 o
   1   8  30        8.44       21.80     13.26 o
   1   1  31       21.69       33.98      6.89 o
   2   1  31       17.27       36.73      6.46 o
   3   1  31       65.56       74.86      7.83 o
   4   1  31        4.46       15.61      7.28 o
   0   2  31       16.01       33.27      9.25 o
   1   2  31        4.83       22.73      6.89 o
   2   2  31        4.94       14.32      5.76 o
   3   2  31        0.35       15.79      6.05 o
   4   2  31        5.81       22.38      7.70 o
   1   3  31        0.82       13.95      6.19 o
   2   3  31        3.84       14.56      5.78 o
   3   3  31        2.15        4.48      6.39 o
   4   3  31        0.86       21.33      9.79 o
   0   4  31       84.67       85.90     13.24 o
   1   4  31        1.81        4.82      6.76 o
   2   4  31       72.23       80.25     10.12 o
   3   4  31       28.70       42.82     13.65 o
   4   4  31        3.97        5.74     15.01 o
   1   5  31        2.49       14.92      8.88 o
   2   5  31        2.16        5.28      9.18 o
   3   5  31        4.11       27.72     17.73 o
   0   6  31       18.08       33.52     15.05 o
   1   6  31       28.78       40.94     11.18 o
   2   6  31       35.88       52.46     11.82 o
   3   6  31        3.50        6.41      9.93 o
   1   7  31        0.81       14.68      9.53 o
   2   7  31        0.43       -0.24     11.67 o
   0   0  32        9.62       10.18      9.63 o
   1   0  32        6.44       17.10      7.87 o
   2   0  32      345.68      310.92     22.26 o
   3   0  32        2.49        9.44      7.29 o
   4   0  32       62.15       86.93     17.27 o
   1   1  32       12.29       30.96      6.91 o
   2   1  32        0.78       18.48      5.49 o
   3   1  32       34.43       53.26      7.04 o
   4   1  32        0.17       12.86      7.73 o
   0   2  32       30.64       28.43     13.32 o
   1   2  32        2.75       14.84      5.91 o
   2   2  32       31.23       30.95      6.66 o
   3   2  32        2.58       16.61      5.85 o
   4   2  32       27.76       50.60     14.92 o
   1   3  32       93.25      103.36     10.40 o
   2   3  32        0.14       14.60      6.04 o
   3   3  32        3.77        6.70      6.22 o
   0   4  32       47.30       62.30     12.03 o
   1   4  32       10.53       22.40      7.84 o
   2   4  32        0.03        4.11      7.45 o
   3   4  32       13.43       12.40     11.48 o
   1   5  32       28.72       35.45     10.89 o
   2   5  32        4.68       13.96      9.76 o
   3   5  32       27.13       29.78     11.57 o
   0   6  32       12.72        9.45     13.06 o
   1   6  32        0.00       13.56      9.11 o
   2   6  32        0.24        5.42      9.18 o
   1   1  33       21.09       36.04      6.83 o
   2   1  33        9.58       27.68      6.66 o
   3   1  33       63.29       72.29      9.44 o
   0   2  33       37.71       38.09      9.78 o
   1   2  33       11.20       33.84      7.28 o
   2   2  33       49.62       68.87      8.62 o
   3   2  33        6.71       24.61      6.60 o
   1   3  33       12.75       34.70      7.23 o
   2   3  33        0.02       -1.50      5.82 o
   3   3  33        0.60       20.43      7.14 o
   0   4  33       13.13       21.70      9.94 o
   1   4  33        9.10       20.79      7.42 o
   2   4  33       40.67       74.78     11.47 o
   1   5  33        0.85       -0.18     10.33 o
   2   5  33        2.00       31.92     10.97 o
   0   6  33       74.14       82.27     32.57 o
   0   0  34       41.18       41.18     16.29 o
   1   0  34       62.93       80.31     13.60 o
   2   0  34        0.47       10.58      8.15 o
   3   0  34        5.23       30.77      9.21 o
   1   1  34       24.52       40.51      7.15 o
   2   1  34       20.84       44.52      7.38 o
   3   1  34        5.19       25.25      6.64 o
   0   2  34        0.11        8.52      9.01 o
   1   2  34       14.03       27.52      6.96 o
   2   2  34        4.36       25.79      7.48 o
   3   2  34       22.12       51.77      7.97 o
   1   3  34       31.27       40.00      8.43 o
   2   3  34        2.48       19.94      6.99 o
   0   4  34        0.13        4.95      8.84 o
   1   4  34        0.21       20.99      8.38 o
   2   4  34        0.39       25.92     10.61 o
   1   1  35        6.33       17.61      6.75 o
   2   1  35       17.64       34.24      8.28 o
   0   2  35        8.76        1.00      8.60 o
   1   2  35        7.24       27.93      6.95 o
   2   2  35        0.05       16.67      8.17 o
   1   3  35        9.90       31.29      7.84 o
   0   0  36       10.29       27.64     17.29 o
   1   0  36        0.13       23.05     15.79 o
   1   1  36        4.61       17.24     10.77 o
   0   2  36        0.95        2.42     21.30 o
 
